# Supplementary material for: Digital finance and climate risk information disclosure
Source: PLoS One. 2026 Jan 6;21(1):e0340383. doi: 10.1371/journal.pone.0340383 (PMC12774375; doi:10.1371/journal.pone.0340383)
Supplement: S1 File — (XLSX) [file pone.0340383.s001.xlsx]

## Sheet: Sheet1
stockcode	year	crid1	crid2	industrycode	citycode	lev	curr	SA	equitynature	svi	er	opm	ruleoflaw	overseasbackgrounds	ldf	fintech	lifcycle	tagr	lndf	industry	ins	pd	road	phone	media	ec	digitaleconomypolicy
600007	2016	0.24508	0.201831	K	1100	0.45249	0.252483	-3.89347	0	94860	5.4623	0.390894	52.51	1	222.21	1984	2	0.09681	5.49364	K	4.76782	0.13378	0.0762	38.69	0.0095	3.85	42
603000	2016	0.487018	0.09436	I	1100	0.150221	4.98283	-3.59258	1	245668	1.2566	0.140056	52.51	1	222.21	1984	2	0.026575	5.49364	I	4.76782	0.13378	0.0762	38.69	0.0223	3.85	42
2148	2016	0.994257	0.058667	I	1100	0.090645	5.59285	-3.66618	0	165142	2.6363	0.222769	52.51	1	222.21	1984	3	0.100391	5.49364	I	4.76782	0.13378	0.0762	38.69	0.0128	3.85	42
8	2016	0.716301	0.110389	C37	1100	0.246583	2.24524	-4.22959	1	251832	28.5555	0.3005	52.51	1	222.21	1984	1	1.28249	5.49364	C37	4.76782	0.13378	0.0762	38.69	0.0329	3.85	42
300352	2016	0.714424	0.118266	I	1100	0.071587	12.7456	-3.92884	0	165336	2.6363	0.139012	52.51	1	222.21	1984	1	1.38259	5.49364	I	4.76782	0.13378	0.0762	38.69	0.0574	3.85	42
601669	2016	2.77945	0.554062	E	1100	0.828598	1.12825	-2.54652	1	308279	6.5684	0.039899	52.51	1	222.21	1984	1	0.234941	5.49364	E	4.76782	0.13378	0.0762	38.69	0.2304	3.85	42
601611	2016	0.768065	0.557425	E	1100	0.858238	1.02278	-3.12105	1	284087	36.3828	0.02906	52.51	0	222.21	1984	1	0.166287	5.49364	E	4.76782	0.13378	0.0762	38.69	0.1475	3.85	42
300472	2016	1.25479	0.312088	C35	1100	0.369188	1.86707	-3.47913	0	0	13.3119	0.069036	52.51	0	222.21	1984	1	0.219933	5.49364	C35	4.76782	0.13378	0.0762	38.69	0.0117	3.85	42
600062	2016	0.563563	0.214046	C27	1100	0.145974	4.24123	-3.90936	1	124774	13.2034	0.153455	52.51	1	222.21	1984	3	0.06163	5.49364	C27	4.76782	0.13378	0.0762	38.69	0.0442	3.85	42
2642	2016	1.08078	0.131003	I	1100	0.185533	3.79311	-3.75725	0	130270	2.6363	0.149353	52.51	1	222.21	1984	2	-0.005494	5.49364	I	4.76782	0.13378	0.0762	38.69	0.0158	3.85	42
300182	2016	0.967955	0.065997	I	1100	0.288814	1.75265	-3.52486	0	111345	1.664	0.308195	52.51	1	222.21	1984	1	1.10463	5.49364	I	4.76782	0.13378	0.0762	38.69	0.0207	3.85	42
300204	2016	0.417661	0.07114	C27	1100	0.18392	4.61502	-3.68993	0	94199	2.5374	0.210376	52.51	1	222.21	1984	2	0.135084	5.49364	C27	4.76782	0.13378	0.0762	38.69	0.0093	3.85	42
601126	2016	1.17549	0.252954	C38	1100	0.30266	2.53032	-4.03787	0	108994	9.1079	0.063516	52.51	0	222.21	1984	2	-0.008788	5.49364	C38	4.76782	0.13378	0.0762	38.69	0.034	3.85	42
839	2016	0.906248	0.232944	I	1100	0.545356	0.772865	-3.87193	1	672714	1.2566	0.064785	52.51	1	222.21	1984	1	0.34794	5.49364	I	4.76782	0.13378	0.0762	38.69	0.19	3.85	42
300332	2016	2.02085	2.25555	D	1100	0.529938	0.738724	-3.5122	0	108381	8.9659	0.030139	52.51	1	222.21	1984	1	0.834883	5.49364	D	4.76782	0.13378	0.0762	38.69	0.0088	3.85	42
2707	2016	0.148065	0.075246	L	1100	0.509653	1.21211	-4.1147	0	140611	1.5982	0.03104	52.51	0	222.21	1984	1	0.243685	5.49364	L	4.76782	0.13378	0.0762	38.69	0.2295	3.85	42
300005	2016	0.435684	0.162498	C18	1100	0.202314	3.58696	-3.83199	0	139920	3.0498	0.034608	52.51	1	222.21	1984	1	0.38212	5.49364	C18	4.76782	0.13378	0.0762	38.69	0.0752	3.85	42
300318	2016	0.904341	0.077874	C35	1100	0.272099	0.872912	-3.72134	0	116468	1.7092	0.10798	52.51	1	222.21	1984	2	0.011643	5.49364	C35	4.76782	0.13378	0.0762	38.69	0.0143	3.85	42
2829	2016	1.10484	0.082946	C39	1100	0.191396	4.2428	-3.45966	0	28238	1.7092	0.235297	52.51	0	222.21	1984	1	0.728312	5.49364	C39	4.76782	0.13378	0.0762	38.69	0.0106	3.85	42
151	2016	0.181768	0.082981	F	1100	0.517535	1.67434	-3.80036	1	152013	1.5855	0.072925	52.51	0	222.21	1984	3	-0.143619	5.49364	F	4.76782	0.13378	0.0762	38.69	0.0073	3.85	42
969	2016	1.84045	0.374131	C33	1100	0.396827	1.39588	-3.86089	1	205927	20.284	0.028175	52.51	1	222.21	1984	1	0.188299	5.49364	C33	4.76782	0.13378	0.0762	38.69	0.0215	3.85	42
600435	2016	0.497294	0.114085	C39	1100	0.44542	1.5371	-3.79745	1	292713	6.4351	0.068337	52.51	1	222.21	1984	1	0.078277	5.49364	C39	4.76782	0.13378	0.0762	38.69	0.0145	3.85	42
300324	2016	0.867315	0.179785	I	1100	0.253546	2.56892	-3.91492	0	0	1.2566	0.305214	52.51	1	222.21	1984	3	2.13417	5.49364	I	4.76782	0.13378	0.0762	38.69	0.0206	3.85	42
603569	2016	0.178306	0.110766	L	1100	0.483377	1.82866	-3.67259	0	0	5.458	0.089149	52.51	1	222.21	1984	1	0.708159	5.49364	L	4.76782	0.13378	0.0762	38.69	0.0251	3.85	42
2439	2016	0.457204	0.106758	I	1100	0.305862	2.30811	-3.46798	0	183552	1.2566	0.069035	52.51	1	222.21	1984	1	0.151129	5.49364	I	4.76782	0.13378	0.0762	38.69	0.0499	3.85	42
600730	2016	0.298641	0.077149	K	1100	0.561522	3.36438	-4.11691	1	228521	1.3773	13.9153	52.51	0	222.21	1984	3	0.606273	5.49364	K	4.76782	0.13378	0.0762	38.69	0.0187	3.85	42
300523	2016	1.26896	0.086985	I	1100	0.305869	3.23135	-3.5048	1	109516	1.2566	0.160229	52.51	1	222.21	1984	1	0.554243	5.49364	I	4.76782	0.13378	0.0762	38.69	0.0339	3.85	42
2066	2016	1.39027	0.214627	C30	1100	0.744741	0.985633	-3.74957	1	154303	11.4226	-0.022871	52.51	0	222.21	1984	3	-0.03482	5.49364	C30	4.76782	0.13378	0.0762	38.69	0.0126	3.85	42
300034	2016	1.29401	0.157505	C32	1100	0.219348	4.15466	-3.66803	1	103807	21.1002	0.15585	52.51	1	222.21	1984	1	0.14487	5.49364	C32	4.76782	0.13378	0.0762	38.69	0.0071	3.85	42
600429	2016	0.287349	0.086929	C14	1100	0.349832	1.97155	-3.91212	1	127509	3.0498	0.00379	52.51	1	222.21	1984	2	0.004178	5.49364	C14	4.76782	0.13378	0.0762	38.69	0.0867	3.85	42
2701	2016	0.434525	0.128382	C33	1100	0.645846	1.21993	-3.87128	0	163544	6.6967	0.195143	52.51	1	222.21	1984	1	0.425233	5.49364	C33	4.76782	0.13378	0.0762	38.69	0.0445	3.85	42
2306	2016	0.77663	0.126497	H	1100	1.28189	0.698181	-3.20154	0	452345	1.2566	-0.312132	52.51	0	222.21	1984	3	-0.373649	5.49364	H	4.76782	0.13378	0.0762	38.69	0.0608	3.85	42
2612	2016	0.252975	0.130657	C18	1100	0.267495	1.81948	-3.55664	0	142758	3.0498	0.102777	52.51	1	222.21	1984	1	0.585927	5.49364	C18	4.76782	0.13378	0.0762	38.69	0.0327	3.85	42
603778	2016	0.412573	0.244747	E	1100	0.387642	2.55684	-3.65296	0	142544	1.3155	0.173924	52.51	1	222.21	1984	2	0.067445	5.49364	E	4.76782	0.13378	0.0762	38.69	0.0133	3.85	42
2780	2016	0.22501	0.077058	F	1100	0.188362	5.1098	-3.51235	0	132202	4.9883	0.116952	52.51	1	222.21	1984	1	0.127242	5.49364	F	4.76782	0.13378	0.0762	38.69	0.0385	3.85	42
605	2016	0.857257	0.619575	D	1100	0.658364	0.362365	-3.9504	1	128046	5.2794	0.084343	52.51	0	222.21	1984	1	0.418544	5.49364	D	4.76782	0.13378	0.0762	38.69	0.0156	3.85	42
600138	2016	0.378865	0.126288	L	1100	0.38725	1.03444	-3.89496	1	135834	1.5982	0.074592	52.51	1	222.21	1984	1	0.145966	5.49364	L	4.76782	0.13378	0.0762	38.69	0.0616	3.85	42
600886	2016	3.11633	0.820955	D	1100	0.721002	0.288488	-3.66427	1	295209	5.2253	0.289956	52.51	0	222.21	1984	1	0.107583	5.49364	D	4.76782	0.13378	0.0762	38.69	0.0675	3.85	42
300045	2016	1.20479	0.0504	C35	1100	0.207977	3.4941	-3.67026	0	129249	1.7092	0.041771	52.51	1	222.21	1984	1	0.091035	5.49364	C35	4.76782	0.13378	0.0762	38.69	0.0193	3.85	42
601600	2016	0.995508	0.628141	C32	1100	0.707553	0.80085	-3.20518	1	467285	25.1426	-0.00082	52.51	1	222.21	1984	2	0.004267	5.49364	C32	4.76782	0.13378	0.0762	38.69	0.2336	3.85	42
300369	2016	1.18086	0.085299	I	1100	0.292201	2.53793	-3.77897	0	0	1.2566	0.163644	52.51	1	222.21	1984	1	0.271163	5.49364	I	4.76782	0.13378	0.0762	38.69	0.0697	3.85	42
601886	2016	0.271128	0.095261	E	1100	0.707975	1.17107	-3.73186	0	103668	1.3155	0.035811	52.51	1	222.21	1984	1	0.135161	5.49364	E	4.76782	0.13378	0.0762	38.69	0.017	3.85	42
2186	2016	0.309914	0.214064	H	1100	0.222546	2.53131	-3.99677	1	127714	4.9493	0.105186	52.51	1	222.21	1984	2	0.064644	5.49364	H	4.76782	0.13378	0.0762	38.69	0.2625	3.85	42
300513	2016	1.95852	0.488944	I	1100	0.226108	4.1854	-3.63537	0	121623	6.6995	0.089698	52.51	0	222.21	1984	1	0.617663	5.49364	I	4.76782	0.13378	0.0762	38.69	0.0374	3.85	42
600100	2016	1.90478	0.905316	C39	1100	0.573765	1.18296	-3.67198	1	514962	20.1482	0.186301	52.51	1	222.21	1984	1	0.013216	5.49364	C39	4.76782	0.13378	0.0762	38.69	0.0414	3.85	42
300079	2016	1.27224	0.10502	C39	1100	0.125648	5.31447	-3.79502	0	289049	7.6344	0.121151	52.51	0	222.21	1984	1	-0.014744	5.49364	C39	4.76782	0.13378	0.0762	38.69	0.0221	3.85	42
600085	2016	0.569771	0.234767	C27	1100	0.292009	3.4307	-3.85862	1	224652	8.6492	0.156037	52.51	0	222.21	1984	1	0.189691	5.49364	C27	4.76782	0.13378	0.0762	38.69	0.446	3.85	42
300055	2016	1.24217	0.856941	E	1100	0.242619	3.38916	-3.87341	0	203125	10.6654	0.16997	52.51	1	222.21	1984	1	0.217968	5.49364	E	4.76782	0.13378	0.0762	38.69	0.0149	3.85	42
300271	2016	0.519554	0.098224	I	1100	0.357534	2.00781	-3.7422	0	125860	1.2566	0.12664	52.51	1	222.21	1984	2	0.074551	5.49364	I	4.76782	0.13378	0.0762	38.69	0.0284	3.85	42
996	2016	0.080601	0.036637	F	1100	0.145721	2.28578	-3.86822	0	311035	5.3621	0.180072	52.51	0	222.21	1984	3	0.066396	5.49364	F	4.76782	0.13378	0.0762	38.69	0.0242	3.85	42
600195	2016	0.627235	0.221199	C27	1100	0.387439	3.02642	-3.87718	1	107049	13.9121	0.104251	52.51	0	222.21	1984	1	0.373618	5.49364	C27	4.76782	0.13378	0.0762	38.69	0.0135	3.85	42
300011	2016	0.508215	0.12582	C37	1100	0.344506	1.98891	-3.7086	0	128672	3.9923	0.026483	52.51	1	222.21	1984	1	0.06294	5.49364	C37	4.76782	0.13378	0.0762	38.69	0.0246	3.85	42
600313	2016	0.591536	0.154314	A	1100	0.378205	1.87245	-3.83536	1	126586	14.0508	-0.022358	52.51	1	222.21	1984	2	0.106386	5.49364	A	4.76782	0.13378	0.0762	38.69	0.0138	3.85	42
600288	2016	0.849411	0.129464	C39	1100	0.393898	1.73853	-3.8655	0	267028	1.7092	0.009208	52.51	1	222.21	1984	3	0.003263	5.49364	C39	4.76782	0.13378	0.0762	38.69	0.0481	3.85	42
300430	2016	1.3182	0.088115	C40	1100	0.304008	2.6136	-3.55028	0	0	5.3406	0.156894	52.51	0	222.21	1984	3	0.036237	5.49364	C40	4.76782	0.13378	0.0762	38.69	0.0104	3.85	42
601766	2016	0.511509	0.190801	C37	1100	0.63405	1.19738	-2.77312	1	706188	6.4351	0.066143	52.51	1	222.21	1984	1	0.085394	5.49364	C37	4.76782	0.13378	0.0762	38.69	0.484	3.85	42
300456	2016	1.25786	0.112675	C39	1100	0.206742	2.28879	-3.42709	0	97680	1.7092	0.211897	52.51	1	222.21	1984	1	1.67151	5.49364	C39	4.76782	0.13378	0.0762	38.69	0.0213	3.85	42
2279	2016	0.933144	0.109261	I	1100	0.218992	2.14764	-3.74068	0	165827	1.2566	0.156918	52.51	1	222.21	1984	2	0.119564	5.49364	I	4.76782	0.13378	0.0762	38.69	0.0281	3.85	42
300150	2016	0.715024	0.086147	I	1100	0.192146	3.72298	-3.79536	0	110045	5.009	0.231349	52.51	1	222.21	1984	2	0.141239	5.49364	I	4.76782	0.13378	0.0762	38.69	0.0104	3.85	42
2151	2016	0.465985	0.039003	C39	1100	0.204004	3.14211	-3.79777	0	157770	1.7092	0.053537	52.51	1	222.21	1984	1	0.485379	5.49364	C39	4.76782	0.13378	0.0762	38.69	0.0404	3.85	42
603588	2016	1.11972	1.93434	N	1100	0.522539	1.04198	-4.11667	0	114997	10.9296	0.117718	52.51	1	222.21	1984	1	0.353871	5.49364	N	4.76782	0.13378	0.0762	38.69	0.049	3.85	42
300072	2016	1.63281	1.62583	C26	1100	0.647308	1.9433	-3.85009	0	203007	28.8778	0.10762	52.51	0	222.21	1984	1	0.809192	5.49364	C26	4.76782	0.13378	0.0762	38.69	0.0858	3.85	42
2038	2016	0.728582	0.100494	C27	1100	0.037045	24.0852	-3.79515	0	203898	2.5374	0.502235	52.51	1	222.21	1984	2	0.084978	5.49364	C27	4.76782	0.13378	0.0762	38.69	0.0161	3.85	42
603888	2016	0.502335	0.103496	I	1100	0.281506	6.53488	-3.78833	1	91040	1.2566	0.201726	52.51	1	222.21	1984	1	0.862273	5.49364	I	4.76782	0.13378	0.0762	38.69	1.3733	3.85	42
601016	2016	6.98565	4.22394	D	1100	0.605897	1.04034	-3.49342	1	124419	25.1138	0.159322	52.51	0	222.21	1984	2	0.00703	5.49364	D	4.76782	0.13378	0.0762	38.69	0.0126	3.85	42
300477	2016	1.48266	0.12965	C38	1100	0.561358	1.2682	-3.87796	0	105247	3.5985	0.077385	52.51	1	222.21	1984	1	0.284129	5.49364	C38	4.76782	0.13378	0.0762	38.69	0.0212	3.85	42
603377	2016	0.151986	0.085905	P	1100	0.280113	1.69179	-3.57719	0	130510	5.2648	0.285251	52.51	1	222.21	1984	1	0.57213	5.49364	P	4.76782	0.13378	0.0762	38.69	0.0688	3.85	42
601111	2016	0.227093	0.196018	G	1100	0.658795	0.302638	-3.03321	1	316059	10.9206	0.080558	52.51	1	222.21	1984	2	0.048781	5.49364	G	4.76782	0.13378	0.0762	38.69	0.6927	3.85	42
2373	2016	1.75294	0.058109	I	1100	0.407806	2.15711	-3.51703	0	137444	1.2566	0.185119	52.51	1	222.21	1984	3	0.405718	5.49364	I	4.76782	0.13378	0.0762	38.69	0.0354	3.85	42
603	2016	0.187383	0.147408	B	1100	0.068488	5.79222	-4.02155	0	319601	5.1896	0.644394	52.51	1	222.21	1984	1	1.01712	5.49364	B	4.76782	0.13378	0.0762	38.69	0.0156	3.85	42
600861	2016	0.161388	0.090781	F	1100	0.462715	1.74923	-4.11679	1	96309	1.5855	0.066388	52.51	0	222.21	1984	2	-0.021041	5.49364	F	4.76782	0.13378	0.0762	38.69	0.0041	3.85	42
603123	2016	0.205697	0.21267	F	1100	0.426287	1.15084	-3.67793	1	107441	5.3621	0.027353	52.51	0	222.21	1984	1	0.048422	5.49364	F	4.76782	0.13378	0.0762	38.69	0.0141	3.85	42
600372	2016	0.59969	0.106397	C37	1100	0.642285	1.37296	-3.77583	1	142979	1.7092	0.071612	52.51	0	222.21	1984	1	0.080134	5.49364	C37	4.76782	0.13378	0.0762	38.69	0.0144	3.85	42
931	2016	0.990759	0.099964	S	1100	0.660986	1.19314	-3.82653	0	206712	20.3415	0.024153	52.51	1	222.21	1984	1	0.141519	5.49364	S	4.76782	0.13378	0.0762	38.69	0.023	3.85	42
600258	2016	0.174528	0.129717	H	1100	0.595024	0.238625	-3.77724	1	152000	1.5074	0.071636	52.51	1	222.21	1984	1	3.36593	5.49364	H	4.76782	0.13378	0.0762	38.69	0.0824	3.85	42
600161	2016	0.442644	0.130189	C27	1100	0.577924	1.67506	-3.87759	1	154061	13.9121	0.169924	52.51	1	222.21	1984	2	0.026866	5.49364	C27	4.76782	0.13378	0.0762	38.69	0.0582	3.85	42
603098	2016	0.686884	0.41612	E	1100	0.350713	2.62053	-3.73286	0	0	12.1938	0.136472	52.51	0	222.21	1984	1	0.578464	5.49364	E	4.76782	0.13378	0.0762	38.69	0.0108	3.85	42
603979	2016	0.357014	0.174356	B	1100	0.250684	3.37295	-3.47777	0	119036	4.7437	0.111014	52.51	1	222.21	1984	1	0.076345	5.49364	B	4.76782	0.13378	0.0762	38.69	0.015	3.85	42
2657	2016	1.33171	0.109116	I	1100	0.225774	3.82229	-3.6722	0	189868	4.5227	0.143736	52.51	1	222.21	1984	1	0.411527	5.49364	I	4.76782	0.13378	0.0762	38.69	0.0459	3.85	42
300010	2016	1.60821	0.118808	I	1100	0.285154	1.66512	-3.83225	0	196978	1.2566	0.162387	52.51	1	222.21	1984	1	1.79807	5.49364	I	4.76782	0.13378	0.0762	38.69	0.0502	3.85	42
601985	2016	1.28337	1.81833	D	1100	0.745695	0.753869	-2.7968	1	457725	5.2253	0.205964	52.51	0	222.21	1984	1	0.071512	5.49364	D	4.76782	0.13378	0.0762	38.69	0.0882	3.85	42
838	2016	0.14245	0.131766	K	1100	0.685002	2.2952	-4.23796	0	447925	1.6037	0.085855	52.51	1	222.21	1984	3	0.015917	5.49364	K	4.76782	0.13378	0.0762	38.69	0.0207	3.85	42
2721	2016	0.241971	0.082654	C41	1100	0.723899	1.31217	-3.49572	0	162515	8.6492	0.031035	52.51	1	222.21	1984	1	0.473948	5.49364	C41	4.76782	0.13378	0.0762	38.69	0.0411	3.85	42
300552	2016	1.00391	0.109308	I	1100	0.318364	2.83277	-3.93134	0	54770	6.2133	0.076778	52.51	1	222.21	1984	1	0.495928	5.49364	I	4.76782	0.13378	0.0762	38.69	0.0247	3.85	42
300353	2016	1.46572	0.07256	C39	1100	0.173153	3.5104	-3.775	0	127476	4.2102	0.162468	52.51	1	222.21	1984	1	0.783747	5.49364	C39	4.76782	0.13378	0.0762	38.69	0.0247	3.85	42
2504	2016	0.192964	0.08906	E	1100	0.8141	1.17861	-3.87751	0	206569	1.3155	0.087754	52.51	0	222.21	1984	1	0.41013	5.49364	E	4.76782	0.13378	0.0762	38.69	0.0171	3.85	42
600405	2016	2.15214	0.827097	C39	1100	0.679217	1.0241	-3.77839	0	250670	8.58	-0.004895	52.51	0	222.21	1984	1	0.176799	5.49364	C39	4.76782	0.13378	0.0762	38.69	1.2323	3.85	42
600859	2016	0.144068	0.165324	F	1100	0.400103	2.19941	-4.01432	1	144954	29.4622	0.044314	52.51	1	222.21	1984	1	0.27479	5.49364	F	4.76782	0.13378	0.0762	38.69	0.2279	3.85	42
798	2016	0.292594	0.161061	A	1100	0.348663	1.54212	-3.74357	1	137267	1.534	-0.088046	52.51	1	222.21	1984	1	0.056463	5.49364	A	4.76782	0.13378	0.0762	38.69	0.0297	3.85	42
600489	2016	0.226567	0.185836	B	1100	0.605753	1.02287	-3.62672	1	516646	18.3586	0.018568	52.51	0	222.21	1984	1	0.053732	5.49364	B	4.76782	0.13378	0.0762	38.69	0.115	3.85	42
300048	2016	2.774	0.904411	C38	1100	0.459654	2.01122	-3.67777	0	162530	15.0647	0.11118	52.51	1	222.21	1984	1	0.464176	5.49364	C38	4.76782	0.13378	0.0762	38.69	0.0231	3.85	42
600962	2016	0.45124	0.070096	C15	1100	0.438856	1.40014	-3.70638	1	114004	3.0498	0.007413	52.51	1	222.21	1984	3	-0.060147	5.49364	C15	4.76782	0.13378	0.0762	38.69	0.0021	3.85	42
600386	2016	0.416157	0.188844	F	1100	0.465286	2.3288	-3.83207	1	118409	1.5855	0.04944	52.51	1	222.21	1984	2	0.052891	5.49364	F	4.76782	0.13378	0.0762	38.69	0.0079	3.85	42
2462	2016	0.322305	0.033057	F	1100	0.602246	1.43192	-3.67308	1	62772	1.5855	0.0497	52.51	0	222.21	1984	1	0.253559	5.49364	F	4.76782	0.13378	0.0762	38.69	0.0095	3.85	42
970	2016	0.656103	0.275439	C39	1100	0.133647	5.81776	-3.83781	1	265228	15.0647	0.14035	52.51	1	222.21	1984	2	0.050494	5.49364	C39	4.76782	0.13378	0.0762	38.69	0.0241	3.85	42
300071	2016	0.317825	0.036378	L	1100	0.639237	1.09877	-3.66912	0	125263	1.5982	0.051005	52.51	1	222.21	1984	1	0.295748	5.49364	L	4.76782	0.13378	0.0762	38.69	0.0196	3.85	42
600055	2016	0.274292	0.067634	C35	1100	0.156845	5.03032	-3.88525	0	108088	1.7092	0.060329	52.51	1	222.21	1984	1	0.6561	5.49364	C35	4.76782	0.13378	0.0762	38.69	0.0216	3.85	42
2153	2016	0.539429	0.128225	I	1100	0.153444	4.27868	-3.87713	0	138121	4.5227	0.130879	52.51	1	222.21	1984	3	0.147905	5.49364	I	4.76782	0.13378	0.0762	38.69	0.025	3.85	42
2467	2016	0.522039	0.053818	I	1100	0.299885	1.71109	-3.81872	0	202507	1.2566	-0.450826	52.51	1	222.21	1984	3	0.027589	5.49364	I	4.76782	0.13378	0.0762	38.69	0.0193	3.85	42
601101	2016	0.737101	0.669601	B	1100	0.506783	0.824082	-3.65083	1	119584	8.9939	0.013523	52.51	1	222.21	1984	2	0.025882	5.49364	B	4.76782	0.13378	0.0762	38.69	0.0272	3.85	42
601992	2016	0.642768	0.340289	C30	1100	0.698127	1.25814	-3.01645	1	155174	11.4226	0.066602	52.51	1	222.21	1984	1	0.5939	5.49364	C30	4.76782	0.13378	0.0762	38.69	0.1102	3.85	42
2371	2016	1.47464	0.104537	C39	1100	0.485725	1.96034	-3.75595	1	124645	1.7092	-0.271766	52.51	1	222.21	1984	1	0.564863	5.49364	C39	4.76782	0.13378	0.0762	38.69	0.0382	3.85	42
300406	2016	0.393005	0.058028	C27	1100	0.056481	16.6142	-3.68795	0	89339	5.2265	0.465823	52.51	1	222.21	1984	2	0.165918	5.49364	C27	4.76782	0.13378	0.0762	38.69	0.0135	3.85	42
300444	2016	1.77017	0.49555	C38	1100	0.451413	1.84216	-3.66204	0	147318	8.3245	0.104511	52.51	0	222.21	1984	1	0.390451	5.49364	C38	4.76782	0.13378	0.0762	38.69	0.0154	3.85	42
601668	2016	0.478496	0.168221	E	1100	0.790942	1.3881	-2.1808	1	704973	5.0505	0.053303	52.51	1	222.21	1984	2	0.294955	5.49364	E	4.76782	0.13378	0.0762	38.69	0.1393	3.85	42
300016	2016	0.537211	0.075278	C27	1100	0.056896	13.5024	-3.99268	0	125481	2.5374	0.034528	52.51	1	222.21	1984	2	-0.089453	5.49364	C27	4.76782	0.13378	0.0762	38.69	0.0353	3.85	42
300282	2016	0.600919	0.095168	C39	1100	0.39939	1.16135	-3.66799	0	84086	1.7092	0.104195	52.51	1	222.21	1984	1	0.498489	5.49364	C39	4.76782	0.13378	0.0762	38.69	0.0149	3.85	42
2771	2016	1.03442	0.163784	I	1100	0.414455	2.0914	-3.68032	0	106921	5.009	0.088184	52.51	1	222.21	1984	3	-0.052826	5.49364	I	4.76782	0.13378	0.0762	38.69	0.0141	3.85	42
2051	2016	0.415735	0.206434	E	1100	0.59414	1.48334	-3.68849	1	108244	6.4463	0.179756	52.51	1	222.21	1984	3	-0.053163	5.49364	E	4.76782	0.13378	0.0762	38.69	0.049	3.85	42
2410	2016	1.223	0.239346	I	1100	0.327217	5.01224	-3.51686	0	159404	2.8047	0.120037	52.51	1	222.21	1984	1	0.454454	5.49364	I	4.76782	0.13378	0.0762	38.69	0.0495	3.85	42
300315	2016	1.62713	0.047438	I	1100	0.184898	2.98874	-3.61808	0	434972	1.2566	0.290754	52.51	1	222.21	1984	1	0.32027	5.49364	I	4.76782	0.13378	0.0762	38.69	0.1193	3.85	42
2658	2016	1.56298	1.05532	C40	1100	0.130016	7.0643	-3.71668	0	127984	16.9248	0.213837	52.51	1	222.21	1984	3	0.090975	5.49364	C40	4.76782	0.13378	0.0762	38.69	0.0259	3.85	42
601989	2016	1.23444	0.361017	C37	1100	0.687402	1.32037	-2.93469	1	751829	33.2138	0.011985	52.51	0	222.21	1984	3	-0.112479	5.49364	C37	4.76782	0.13378	0.0762	38.69	0.1778	3.85	42
600657	2016	0.148886	0.031495	K	1100	0.856924	2.30707	-4.16613	1	141878	1.6037	0.110686	52.51	1	222.21	1984	3	0.24798	5.49364	K	4.76782	0.13378	0.0762	38.69	0.1988	3.85	42
603060	2016	0.905381	0.2788	M	1100	0.230656	3.62434	-4.35193	1	52442	8.564	0.198004	52.51	1	222.21	1984	1	0.760625	5.49364	M	4.76782	0.13378	0.0762	38.69	0.0173	3.85	42
600764	2016	0.719474	0.055612	C39	1100	0.476687	1.25942	-3.98768	1	152759	1.7092	0.50007	52.51	0	222.21	1984	3	0.010918	5.49364	C39	4.76782	0.13378	0.0762	38.69	0.0373	3.85	42
600031	2016	0.54738	0.24677	C35	1100	0.618996	1.59629	-3.53818	0	482620	5.3513	0.051354	52.51	1	222.21	1984	3	0.005344	5.49364	C35	4.76782	0.13378	0.0762	38.69	0.2214	3.85	42
600198	2016	1.40473	0.160139	C39	1100	0.788757	0.993681	-3.84888	1	272775	1.7092	-0.265441	52.51	1	222.21	1984	1	-0.130539	5.49364	C39	4.76782	0.13378	0.0762	38.69	0.1508	3.85	42
600266	2016	0.128716	0.053429	K	1100	0.723157	2.16106	-3.57154	1	163730	3.2512	0.177785	52.51	1	222.21	1984	3	0.187755	5.49364	K	4.76782	0.13378	0.0762	38.69	0.1962	3.85	42
300058	2016	0.60124	0.098433	L	1100	0.644549	1.04149	-3.66177	0	214703	7.1662	0.055312	52.51	1	222.21	1984	3	0.009772	5.49364	L	4.76782	0.13378	0.0762	38.69	0.1273	3.85	42
300287	2016	1.34851	0.158556	I	1100	0.183413	3.20954	-3.71535	0	157385	8.2751	0.172356	52.51	1	222.21	1984	1	0.204257	5.49364	I	4.76782	0.13378	0.0762	38.69	0.0264	3.85	42
600980	2016	1.52033	0.244164	C39	1100	0.328514	2.19531	-3.63969	1	139093	13.3119	0.095072	52.51	1	222.21	1984	3	0.024743	5.49364	C39	4.76782	0.13378	0.0762	38.69	0.013	3.85	42
300386	2016	1.18063	0.155532	I	1100	0.123557	8.16665	-3.829	0	199007	3.1091	0.109087	52.51	1	222.21	1984	3	0.033539	5.49364	I	4.76782	0.13378	0.0762	38.69	0.0424	3.85	42
601908	2016	4.53707	1.57184	C35	1100	0.475375	2.87949	-3.68891	0	135428	6.4351	0.129549	52.51	1	222.21	1984	1	0.133935	5.49364	C35	4.76782	0.13378	0.0762	38.69	0.0214	3.85	42
300465	2016	0.557916	0.097339	I	1100	0.385819	2.02479	-3.8229	0	152680	1.2566	0.022322	52.51	1	222.21	1984	1	0.961053	5.49364	I	4.76782	0.13378	0.0762	38.69	0.0346	3.85	42
2554	2016	1.30445	0.743282	B	1100	0.523385	1.31394	-3.8771	0	167004	1.4546	0.139574	52.51	1	222.21	1984	1	0.419143	5.49364	B	4.76782	0.13378	0.0762	38.69	0.0198	3.85	42
300418	2016	1.23084	0.068874	I	1100	0.495558	0.865191	-3.47657	0	310281	1.2566	0.229875	52.51	1	222.21	1984	1	0.621725	5.49364	I	4.76782	0.13378	0.0762	38.69	0.2372	3.85	42
300139	2016	1.56764	0.144223	C39	1100	0.079713	6.97646	-3.72651	0	120237	6.6967	0.121709	52.51	1	222.21	1984	2	0.012299	5.49364	C39	4.76782	0.13378	0.0762	38.69	0.002	3.85	42
2738	2016	0.176762	0.101007	M	1100	0.311827	2.37668	-3.71602	0	87613	5.3513	0.184674	52.51	0	222.21	1984	1	0.259948	5.49364	M	4.76782	0.13378	0.0762	38.69	0.0068	3.85	42
601718	2016	0.690726	0.426489	C18	1100	0.474069	2.18051	-3.32364	1	362802	10.2951	-0.005239	52.51	0	222.21	1984	2	0.063532	5.49364	C18	4.76782	0.13378	0.0762	38.69	0.0723	3.85	42
603616	2016	0.267257	0.094947	C30	1100	0.521741	1.25225	-3.58807	0	124620	6.6967	0.019276	52.51	1	222.21	1984	1	0.206945	5.49364	C30	4.76782	0.13378	0.0762	38.69	0.0171	3.85	42
601898	2016	1.01576	0.765867	B	1100	0.578412	0.725243	-2.92842	1	176345	8.9939	0.05661	52.51	1	222.21	1984	3	-0.058879	5.49364	B	4.76782	0.13378	0.0762	38.69	0.3276	3.85	42
603698	2016	0.802695	0.413066	M	1100	0.347363	2.01176	-3.51167	1	94212	19.8976	0.139363	52.51	1	222.21	1984	3	-0.132393	5.49364	M	4.76782	0.13378	0.0762	38.69	0.0039	3.85	42
300291	2016	0.131141	0.063798	R	1100	0.102166	6.69727	-3.71402	1	0	1.664	0.145377	52.51	1	222.21	1984	1	0.518109	5.49364	R	4.76782	0.13378	0.0762	38.69	0.073	3.85	42
601857	2016	0.286126	1.12477	B	1100	0.427177	0.764457	-2.22745	1	363994	3.3249	0.030227	52.51	1	222.21	1984	2	0.001193	5.49364	B	4.76782	0.13378	0.0762	38.69	2.4712	3.85	42
300384	2016	0.331266	0.175376	M	1100	0.313564	2.81849	-3.74666	0	113000	5.1368	0.374146	52.51	0	222.21	1984	1	0.033622	5.49364	M	4.76782	0.13378	0.0762	38.69	0.0115	3.85	42
600871	2016	0.231345	0.165246	B	1100	0.88668	0.631889	-3.77629	1	303562	24.9483	-0.373035	52.51	1	222.21	1984	1	-0.126772	5.49364	B	4.76782	0.13378	0.0762	38.69	0.0515	3.85	42
2819	2016	1.04196	0.154468	F	1100	0.144445	6.28759	-3.55823	1	46718	5.3621	0.048964	52.51	1	222.21	1984	1	0.364829	5.49364	F	4.76782	0.13378	0.0762	38.69	0.0205	3.85	42
2383	2016	1.43958	0.055302	C39	1100	0.270369	1.81911	-3.87774	0	134696	1.7092	0.08145	52.51	1	222.21	1984	1	0.969268	5.49364	C39	4.76782	0.13378	0.0762	38.69	0.0319	3.85	42
300455	2016	0.562928	0.106059	C39	1100	0.196705	5.0331	-3.36605	1	97407	7.4961	0.227928	52.51	1	222.21	1984	3	0.088782	5.49364	C39	4.76782	0.13378	0.0762	38.69	0.0077	3.85	42
600028	2016	0.245907	0.467224	B	1100	0.444468	0.849072	-2.42516	1	559267	17.0362	0.040849	52.51	1	222.21	1984	2	0.038444	5.49364	B	4.76782	0.13378	0.0762	38.69	1.1131	3.85	42
601088	2016	1.76086	0.827824	B	1100	0.335442	1.18967	-2.69352	1	294313	8.548	0.21478	52.51	1	222.21	1984	2	0.03195	5.49364	B	4.76782	0.13378	0.0762	38.69	0.2661	3.85	42
600658	2016	0.468089	0.060011	K	1100	0.327956	3.47269	-4.34557	1	93776	1.6037	0.36916	52.51	1	222.21	1984	3	0.727795	5.49364	K	4.76782	0.13378	0.0762	38.69	0.0027	3.85	42
882	2016	0.118977	0.167134	K	1100	0.417984	3.31797	-3.85612	1	310790	8.8835	0.167635	52.51	0	222.21	1984	2	-0.210104	5.49364	K	4.76782	0.13378	0.0762	38.69	0.0194	3.85	42
600037	2016	0.418045	0.129323	I	1100	0.158685	6.71686	-3.79041	1	193714	1.2566	0.210091	52.51	1	222.21	1984	2	0.075785	5.49364	I	4.76782	0.13378	0.0762	38.69	0.055	3.85	42
860	2016	0.23187	0.100813	C15	1100	0.617511	1.69938	-3.81405	1	141501	3.0498	0.048958	52.51	0	222.21	1984	3	0.121859	5.49364	C15	4.76782	0.13378	0.0762	38.69	0.029	3.85	42
2713	2016	0.191889	0.085572	E	1100	0.578334	1.03452	-3.93783	0	91913	1.3155	0.083447	52.51	1	222.21	1984	2	0.255816	5.49364	E	4.76782	0.13378	0.0762	38.69	0.0531	3.85	42
600900	2016	2.08029	0.643765	D	1100	0.569995	0.146111	-3.0168	1	220290	3.2395	0.45519	52.51	1	222.21	1984	1	1.10493	5.49364	D	4.76782	0.13378	0.0762	38.69	0.1016	3.85	42
600056	2016	0.564739	0.186083	C27	1100	0.606448	1.61861	-3.84422	1	158029	1.5855	0.053912	52.51	1	222.21	1984	2	0.208208	5.49364	C27	4.76782	0.13378	0.0762	38.69	0.0126	3.85	42
300344	2016	0.772538	0.332527	C30	1100	0.553499	0.747357	-3.77074	0	65399	8.845	0.117894	52.51	1	222.21	1984	1	0.734925	5.49364	C30	4.76782	0.13378	0.0762	38.69	0.0112	3.85	42
300365	2016	2.28986	0.618566	I	1100	0.255416	3.33813	-3.68041	0	0	10.1017	0.224155	52.51	0	222.21	1984	1	0.395707	5.49364	I	4.76782	0.13378	0.0762	38.69	0.0249	3.85	42
300399	2016	0.329124	0.065825	I	1100	0.11357	11.8696	-3.3214	0	120793	1.2566	0.141349	52.51	0	222.21	1984	2	0.117334	5.49364	I	4.76782	0.13378	0.0762	38.69	0.0369	3.85	42
600058	2016	0.142749	0.055258	F	1100	0.79337	1.06048	-3.81328	1	235241	1.5855	-0.000107	52.51	1	222.21	1984	2	-0.23178	5.49364	F	4.76782	0.13378	0.0762	38.69	0.019	3.85	42
300075	2016	1.36683	0.227307	I	1100	0.385291	1.64849	-3.72998	0	143365	1.2566	0.122649	52.51	1	222.21	1984	2	0.264078	5.49364	I	4.76782	0.13378	0.0762	38.69	0.0242	3.85	42
600270	2016	0.165768	0.131562	G	1100	0.159594	3.65299	-3.82643	1	109103	5.4671	0.213553	52.51	1	222.21	1984	3	0.050302	5.49364	G	4.76782	0.13378	0.0762	38.69	0.0209	3.85	42
600855	2016	0.829094	0.109004	C35	1100	0.435392	1.96344	-4.34398	1	169716	1.7092	0.062374	52.51	1	222.21	1984	3	0.026371	5.49364	C35	4.76782	0.13378	0.0762	38.69	0.0129	3.85	42
600206	2016	0.416347	0.166539	C32	1100	0.084538	18.896	-3.82777	1	204779	24.0367	0.011485	52.51	0	222.21	1984	1	0.047298	5.49364	C32	4.76782	0.13378	0.0762	38.69	0.0067	3.85	42
300449	2016	0.598248	0.058591	C39	1100	0.292781	3.08662	-3.50969	0	93614	1.7092	0.032865	52.51	1	222.21	1984	1	0.087287	5.49364	C39	4.76782	0.13378	0.0762	38.69	0.0125	3.85	42
300229	2016	0.65939	0.101013	I	1100	0.182118	2.71746	-4.04008	0	145180	1.2566	0.181124	52.51	1	222.21	1984	1	0.141144	5.49364	I	4.76782	0.13378	0.0762	38.69	0.0487	3.85	42
300364	2016	0.374257	0.116067	R	1100	0.107901	6.06036	-3.78176	0	137500	1.664	0.030781	52.51	1	222.21	1984	1	2.24535	5.49364	R	4.76782	0.13378	0.0762	38.69	0.0173	3.85	42
600582	2016	0.916428	0.44891	C35	1100	0.471474	2.1703	-3.64215	1	241432	1.7092	0.083982	52.51	0	222.21	1984	1	0.064271	5.49364	C35	4.76782	0.13378	0.0762	38.69	0.0368	3.85	42
300200	2016	0.808643	0.396331	C26	1100	0.103866	7.75487	-3.69908	0	83613	23.0769	0.121176	52.51	0	222.21	1984	2	0.043915	5.49364	C26	4.76782	0.13378	0.0762	38.69	0.014	3.85	42
601226	2016	2.31039	1.02398	M	1100	0.555025	1.55185	-3.47103	1	116422	7.0245	-0.024739	52.51	1	222.21	1984	3	-0.057863	5.49364	M	4.76782	0.13378	0.0762	38.69	0.0119	3.85	42
603025	2016	0.441871	0.140595	C39	1100	0.071682	11.6399	-3.74043	1	109239	6.4351	0.358198	52.51	0	222.21	1984	2	0.047629	5.49364	C39	4.76782	0.13378	0.0762	38.69	0.01	3.85	42
300541	2016	0.509688	0.101188	I	1100	0.339562	2.90723	-3.68925	0	75432	1.2566	0.067145	52.51	0	222.21	1984	1	0.486083	5.49364	I	4.76782	0.13378	0.0762	38.69	0.0247	3.85	42
2405	2016	1.45266	0.153322	I	1100	0.230614	2.53223	-3.71536	0	278464	2.8047	0.053879	52.51	1	222.21	1984	1	0.105687	5.49364	I	4.76782	0.13378	0.0762	38.69	0.1077	3.85	42
300231	2016	1.14541	0.072863	I	1100	0.385736	1.98846	-3.51979	0	136120	1.2566	0.131509	52.51	1	222.21	1984	1	0.524715	5.49364	I	4.76782	0.13378	0.0762	38.69	0.0133	3.85	42
2350	2016	2.30144	0.751068	C38	1100	0.474161	1.45604	-4.04984	0	84528	42.2225	0.044065	52.51	0	222.21	1984	1	0.214915	5.49364	C38	4.76782	0.13378	0.0762	38.69	0.0294	3.85	42
300251	2016	0.420967	0.055559	R	1100	0.222101	3.84337	-3.78487	0	281273	1.664	0.459074	52.51	0	222.21	1984	1	0.117264	5.49364	R	4.76782	0.13378	0.0762	38.69	0.3704	3.85	42
600485	2016	0.509253	0.098025	C39	1100	0.450976	3.32232	-3.90992	0	414865	3.5985	0.470884	52.51	1	222.21	1984	1	0.256906	5.49364	C39	4.76782	0.13378	0.0762	38.69	0.0907	3.85	42
46	2016	0.36869	0.242053	K	1100	0.851677	2.32556	-3.72289	0	120026	14.1675	0.193662	52.51	1	222.21	1984	1	0.418058	5.49364	K	4.76782	0.13378	0.0762	38.69	0.195	3.85	42
2065	2016	0.982687	0.14833	I	1100	0.283393	2.81871	-3.68631	0	173332	5.9024	0.138665	52.51	1	222.21	1984	3	0.113965	5.49364	I	4.76782	0.13378	0.0762	38.69	0.0379	3.85	42
725	2016	1.61044	0.251146	C39	1100	0.551437	2.19697	-3.50143	1	1100000	8.0868	0.007334	52.51	1	222.21	1984	1	0.344329	5.49364	C39	4.76782	0.13378	0.0762	38.69	0.1093	3.85	42
2649	2016	1.022	0.106715	I	1100	0.302329	2.15164	-3.97799	0	144580	5.009	0.059899	52.51	1	222.21	1984	1	0.125822	5.49364	I	4.76782	0.13378	0.0762	38.69	0.0137	3.85	42
300392	2016	1.2114	0.108536	I	1100	0.573824	1.43131	-3.68529	0	0	1.2566	-0.23091	52.51	1	222.21	1984	1	-0.020675	5.49364	I	4.76782	0.13378	0.0762	38.69	0.0208	3.85	42
2310	2016	0.910141	1.2268	E	1100	0.606844	1.58652	-4.0191	0	280275	6.997	0.182925	52.51	1	222.21	1984	1	0.356598	5.49364	E	4.76782	0.13378	0.0762	38.69	0.1253	3.85	42
938	2016	0.933936	0.091863	C39	1100	0.269895	1.7738	-3.67417	1	189747	1.7092	0.032189	52.51	1	222.21	1984	1	4.90493	5.49364	C39	4.76782	0.13378	0.0762	38.69	0.1075	3.85	42
959	2016	0.713022	0.404551	C31	1100	0.736019	0.265076	-3.40209	1	260499	20.5584	0.013075	52.51	1	222.21	1984	2	0.911766	5.49364	C31	4.76782	0.13378	0.0762	38.69	0.3692	3.85	42
600511	2016	0.234415	0.092676	F	1100	0.457295	1.88362	-3.833	1	112850	1.5855	0.051912	52.51	1	222.21	1984	2	0.128951	5.49364	F	4.76782	0.13378	0.0762	38.69	0.0302	3.85	42
600860	2016	0.484427	0.504374	C35	1100	0.474631	1.03054	-4.03083	1	116659	10.0772	-0.222417	52.51	0	222.21	1984	3	-0.109547	5.49364	C35	4.76782	0.13378	0.0762	38.69	0.0066	3.85	42
600008	2016	1.05568	1.05367	D	1100	0.656498	1.23662	-3.6629	1	308741	15.6299	0.085091	52.51	0	222.21	1984	2	0.09716	5.49364	D	4.76782	0.13378	0.0762	38.69	0.0371	3.85	42
601186	2016	0.338591	0.194946	E	1100	0.804152	1.24501	-2.45563	1	305654	8.8641	0.028811	52.51	1	222.21	1984	2	0.090862	5.49364	E	4.76782	0.13378	0.0762	38.69	0.5196	3.85	42
786	2016	0.489956	0.276335	C30	1100	0.270822	1.74844	-3.87481	1	193867	36.3838	0.205412	52.51	1	222.21	1984	2	0.054759	5.49364	C30	4.76782	0.13378	0.0762	38.69	0.0307	3.85	42
600536	2016	0.589283	0.099356	I	1100	0.512675	1.83398	-3.79729	1	194099	1.2566	-0.024574	52.51	1	222.21	1984	1	0.08055	5.49364	I	4.76782	0.13378	0.0762	38.69	0.0092	3.85	42
402	2016	0.223938	0.029465	K	1100	0.724098	2.60995	-5.23429	1	300374	1.6037	0.211356	52.51	1	222.21	1984	2	0.067723	5.49364	K	4.76782	0.13378	0.0762	38.69	0.0735	3.85	42
300383	2016	1.32203	0.140682	I	1100	0.277418	2.66462	-3.82606	0	204221	1.2566	0.147729	52.51	1	222.21	1984	1	4.65968	5.49364	I	4.76782	0.13378	0.0762	38.69	0.0498	3.85	42
300065	2016	2.40451	0.168694	C39	1100	0.206218	3.83633	-3.70878	0	99749	1.7092	0.148715	52.51	1	222.21	1984	2	0.091369	5.49364	C39	4.76782	0.13378	0.0762	38.69	0.0145	3.85	42
2271	2016	0.508609	0.199881	C30	1100	0.43697	1.59031	-3.86637	0	173012	15.0647	0.156645	52.51	1	222.21	1984	1	0.455697	5.49364	C30	4.76782	0.13378	0.0762	38.69	0.0398	3.85	42
300419	2016	0.887025	0.091498	I	1100	0.170139	2.82619	-3.54609	0	0	1.2566	0.122955	52.51	1	222.21	1984	1	0.218751	5.49364	I	4.76782	0.13378	0.0762	38.69	0.0136	3.85	42
300496	2016	0.646196	0.051884	I	1100	0.417094	1.96203	-3.43351	0	276133	1.2566	0.104535	52.51	1	222.21	1984	1	0.593701	5.49364	I	4.76782	0.13378	0.0762	38.69	0.0895	3.85	42
300223	2016	0.731648	0.052042	C39	1100	0.032811	42.4796	-3.49657	0	100569	3.8541	-0.05139	52.51	0	222.21	1984	3	0.007566	5.49364	C39	4.76782	0.13378	0.0762	38.69	0.0395	3.85	42
300374	2016	2.01597	0.269449	C30	1100	0.35854	1.79057	-3.47404	0	0	23.2334	0.068975	52.51	0	222.21	1984	1	0.142648	5.49364	C30	4.76782	0.13378	0.0762	38.69	0.0132	3.85	42
2542	2016	0.285932	0.097338	E	1100	0.423264	1.52903	-3.75774	0	116895	5.0505	0.12605	52.51	0	222.21	1984	3	0.192676	5.49364	E	4.76782	0.13378	0.0762	38.69	0.0127	3.85	42
300445	2016	0.934107	0.101145	C40	1100	0.136105	5.42987	-3.38936	0	0	27.0982	0.237986	52.51	1	222.21	1984	1	0.186669	5.49364	C40	4.76782	0.13378	0.0762	38.69	0.0108	3.85	42
2385	2016	1.84859	0.327441	C13	1100	0.342768	1.66744	-3.46936	0	187440	3.0498	0.061135	52.51	1	222.21	1984	1	0.101729	5.49364	C13	4.76782	0.13378	0.0762	38.69	0.0746	3.85	42
2368	2016	0.894108	0.129269	I	1100	0.680128	1.15122	-3.71219	1	102831	4.5227	0.053011	52.51	1	222.21	1984	1	0.309119	5.49364	I	4.76782	0.13378	0.0762	38.69	0.0242	3.85	42
300296	2016	0.620851	0.068983	C39	1100	0.45607	2.07441	-3.98948	0	125748	5.3513	0.160327	52.51	1	222.21	1984	1	0.555487	5.49364	C39	4.76782	0.13378	0.0762	38.69	0.0604	3.85	42
600376	2016	0.118474	0.103021	K	1100	0.799095	1.97765	-3.53947	1	180534	1.6037	0.132137	52.51	1	222.21	1984	1	0.291085	5.49364	K	4.76782	0.13378	0.0762	38.69	0.1332	3.85	42
600578	2016	2.62195	0.664228	D	1100	0.546571	0.328052	-3.5656	1	160220	5.2253	0.172225	52.51	0	222.21	1984	2	0.38927	5.49364	D	4.76782	0.13378	0.0762	38.69	0.0204	3.85	42
300036	2016	0.449941	0.092559	I	1100	0.256183	2.50975	-3.88495	0	178598	1.2566	0.134445	52.51	1	222.21	1984	1	1.11607	5.49364	I	4.76782	0.13378	0.0762	38.69	0.0395	3.85	42
600723	2016	0.149223	0.104109	F	1100	0.406677	1.86776	-4.07625	1	103394	5.3621	0.054396	52.51	0	222.21	1984	2	0.030816	5.49364	F	4.76782	0.13378	0.0762	38.69	0.0084	3.85	42
2392	2016	0.482561	0.135811	C30	1100	0.386328	2.74705	-3.79773	0	162104	11.4226	0.097593	52.51	1	222.21	1984	2	0.04062	5.49364	C30	4.76782	0.13378	0.0762	38.69	0.0053	3.85	42
2573	2016	1.50888	2.14602	N	1100	0.642783	1.17836	-3.73343	0	172228	6.2252	0.245503	52.51	0	222.21	1984	1	0.714638	5.49364	N	4.76782	0.13378	0.0762	38.69	0.015	3.85	42
2362	2016	1.42361	0.071755	C39	1100	0.166682	4.0344	-3.46997	0	150298	1.7092	0.030187	52.51	1	222.21	1984	1	0.103511	5.49364	C39	4.76782	0.13378	0.0762	38.69	0.0204	3.85	42
601888	2016	0.118594	0.074902	L	1100	0.227181	3.49471	-3.41727	1	106623	1.5982	0.11832	52.51	0	222.21	1984	3	0.098932	5.49364	L	4.76782	0.13378	0.0762	38.69	0.2243	3.85	42
65	2016	0.796941	0.293128	E	1100	0.698646	1.22969	-4.40797	1	98893	8.3801	0.071699	52.51	1	222.21	1984	1	0.835751	5.49364	E	4.76782	0.13378	0.0762	38.69	0.1105	3.85	42
609	2016	0.342215	0.091665	S	1100	0.319399	2.3145	-4.04218	0	151660	1.5965	0.618021	52.51	0	222.21	1984	3	0.067769	5.49364	S	4.76782	0.13378	0.0762	38.69	0.0293	3.85	42
300212	2016	0.595304	0.145519	I	1100	0.562539	1.85109	-3.75615	1	130720	6.557	0.087022	52.51	1	222.21	1984	1	0.389761	5.49364	I	4.76782	0.13378	0.0762	38.69	0.0485	3.85	42
600361	2016	0.145855	0.062509	F	1100	0.761543	0.986737	-3.93481	0	113216	4.9287	-0.010711	52.51	0	222.21	1984	1	-0.054743	5.49364	F	4.76782	0.13378	0.0762	38.69	0.0273	3.85	42
600118	2016	1.07856	0.11235	C39	1100	0.4703	1.777	-3.89549	1	311108	1.7092	0.073742	52.51	1	222.21	1984	1	0.128037	5.49364	C39	4.76782	0.13378	0.0762	38.69	0.012	3.85	42
2662	2016	0.455916	0.175905	C36	1100	0.459569	3.59499	-3.70585	0	112749	15.4549	0.120694	52.51	1	222.21	1984	1	0.303874	5.49364	C36	4.76782	0.13378	0.0762	38.69	0.0414	3.85	42
600271	2016	0.964108	0.143239	C39	1100	0.378478	2.68221	-3.73449	1	209601	4.4406	0.100389	52.51	0	222.21	1984	2	0.225455	5.49364	C39	4.76782	0.13378	0.0762	38.69	0.0824	3.85	42
600791	2016	0.289621	0.216299	K	1100	0.602838	2.91182	-4.07791	1	0	5.4427	0.155393	52.51	1	222.21	1984	3	-0.038346	5.49364	K	4.76782	0.13378	0.0762	38.69	0.0152	3.85	42
300485	2016	0.673485	0.09354	C27	1100	0.053518	14.0451	-3.80571	0	119511	2.5374	0.485129	52.51	1	222.21	1984	2	0.139745	5.49364	C27	4.76782	0.13378	0.0762	38.69	0.013	3.85	42
601117	2016	0.897044	0.359327	E	1100	0.651977	1.43161	-3.14864	1	181515	16.3721	0.038088	52.51	1	222.21	1984	3	0.026151	5.49364	E	4.76782	0.13378	0.0762	38.69	0.0941	3.85	42
2665	2016	2.20018	1.28288	C38	1100	0.309261	2.1702	-3.75679	0	146842	3.5985	0.173768	52.51	0	222.21	1984	2	-0.084228	5.49364	C38	4.76782	0.13378	0.0762	38.69	0.0455	3.85	42
603859	2016	1.59149	0.714764	M	1100	0.176596	5.26766	-3.4061	0	0	1.2978	0.165299	52.51	1	222.21	1984	1	0.566047	5.49364	M	4.76782	0.13378	0.0762	38.69	0.027	3.85	42
300191	2016	0.899862	0.735784	B	1100	0.07869	8.72639	-3.59171	0	0	1.4546	0.052126	52.51	1	222.21	1984	3	0.015886	5.49364	B	4.76782	0.13378	0.0762	38.69	0.0233	3.85	42
300070	2016	3.50978	1.95654	N	1100	0.486454	1.12174	-3.619	0	152227	12.141	0.248823	52.51	1	222.21	1984	1	0.729666	5.49364	N	4.76782	0.13378	0.0762	38.69	0.109	3.85	42
802	2016	0.105997	0.103642	R	1100	0.161005	5.94761	-3.91796	0	126883	1.664	0.67381	52.51	1	222.21	1984	1	2.70876	5.49364	R	4.76782	0.13378	0.0762	38.69	0.0156	3.85	42
600159	2016	0.122262	0.090823	K	1100	0.211995	4.13398	-3.8614	1	156769	1.6037	0.132668	52.51	0	222.21	1984	3	-0.029997	5.49364	K	4.76782	0.13378	0.0762	38.69	0.0297	3.85	42
2755	2016	0.249242	0.111149	E	1100	0.262348	3.52463	-3.34037	0	131148	13.9121	0.00751	52.51	0	222.21	1984	2	-0.036081	5.49364	E	4.76782	0.13378	0.0762	38.69	0.0069	3.85	42
300166	2016	1.24178	0.199852	I	1100	0.182421	3.53016	-3.91778	0	119485	5.009	0.239024	52.51	1	222.21	1984	1	0.745486	5.49364	I	4.76782	0.13378	0.0762	38.69	0.0492	3.85	42
603598	2016	0.055604	0.039717	L	1100	0.329179	2.7634	-3.46238	0	115035	1.5982	0.024554	52.51	0	222.21	1984	1	-0.010754	5.49364	L	4.76782	0.13378	0.0762	38.69	0.0097	3.85	42
601991	2016	3.30198	0.838044	D	1100	0.748764	0.352039	-3.42031	1	0	17.4127	0.014939	52.51	1	222.21	1984	2	-0.231224	5.49364	D	4.76782	0.13378	0.0762	38.69	0.0781	3.85	42
601618	2016	0.67053	0.385762	E	1100	0.779842	1.18261	-2.69338	1	442148	30.102	0.031856	52.51	1	222.21	1984	2	0.098116	5.49364	E	4.76782	0.13378	0.0762	38.69	0.117	3.85	42
600011	2016	3.41099	1.16251	D	1100	0.687264	0.284304	-3.32473	1	151557	25.0166	0.124229	52.51	1	222.21	1984	2	0.032322	5.49364	D	4.76782	0.13378	0.0762	38.69	0.0799	3.85	42
600166	2016	0.663535	0.345038	C36	1100	0.646346	0.816617	-3.72544	1	416203	4.3044	-0.0125	52.51	1	222.21	1984	1	0.261046	5.49364	C36	4.76782	0.13378	0.0762	38.69	0.2389	3.85	42
600410	2016	1.17978	0.085929	I	1100	0.47679	2.01987	-4.25979	0	262222	2.6363	0.006286	52.51	1	222.21	1984	1	0.489493	5.49364	I	4.76782	0.13378	0.0762	38.69	0.0237	3.85	42
600743	2016	0.141247	0.076509	K	1100	0.748068	1.99897	-3.99753	1	138927	1.6037	0.140122	52.51	1	222.21	1984	1	0.303523	5.49364	K	4.76782	0.13378	0.0762	38.69	0.0811	3.85	42
300213	2016	0.675138	0.11758	C39	1100	0.306257	2.40568	-3.96919	0	90794	1.7092	0.085155	52.51	1	222.21	1984	1	0.408879	5.49364	C39	4.76782	0.13378	0.0762	38.69	0.017	3.85	42
300370	2016	1.32207	0.212337	C40	1100	0.532352	1.62014	-3.86178	0	0	33.1878	0.120484	52.51	1	222.21	1984	1	0.850397	5.49364	C40	4.76782	0.13378	0.0762	38.69	0.0151	3.85	42
300379	2016	1.37038	0.144815	I	1100	0.096654	5.44864	-3.87608	0	0	1.2566	0.254335	52.51	1	222.21	1984	1	1.12835	5.49364	I	4.76782	0.13378	0.0762	38.69	0.05	3.85	42
600977	2016	0.183354	0.049066	R	1100	0.272745	3.04666	-3.35476	1	210180	1.664	0.142232	52.51	0	222.21	1984	1	0.318346	5.49364	R	4.76782	0.13378	0.0762	38.69	0.5981	3.85	42
666	2016	0.72579	0.302626	C35	1100	0.550833	1.75667	-3.84233	1	245205	8.6296	0.416307	52.51	1	222.21	1984	1	0.258482	5.49364	C35	4.76782	0.13378	0.0762	38.69	0.0217	3.85	42
603818	2016	0.304521	0.242055	C21	1100	0.219767	2.75561	-4.02688	0	131609	8.6492	0.138237	52.51	0	222.21	1984	3	0.194248	5.49364	C21	4.76782	0.13378	0.0762	38.69	0.0338	3.85	42
300002	2016	1.0258	0.154377	I	1100	0.283951	1.82205	-3.75438	0	235041	1.2566	0.161222	52.51	1	222.21	1984	1	0.190386	5.49364	I	4.76782	0.13378	0.0762	38.69	0.019	3.85	42
600246	2016	0.184538	0.181243	K	1100	0.517399	3.63641	-3.83571	0	167284	1.6037	0.078744	52.51	1	222.21	1984	3	0.038983	5.49364	K	4.76782	0.13378	0.0762	38.69	0.0688	3.85	42
603986	2016	1.01036	0.068888	C39	1100	0.233897	4.53959	-3.54115	0	70729	6.4351	0.108845	52.51	1	222.21	1984	1	0.855581	5.49364	C39	4.76782	0.13378	0.0762	38.69	0.063	3.85	42
600560	2016	0.610579	0.145545	C35	1100	0.548357	1.57952	-3.78157	1	135247	3.8541	0.036206	52.51	1	222.21	1984	3	-0.043035	5.49364	C35	4.76782	0.13378	0.0762	38.69	0.001	3.85	42
600463	2016	0.325575	0.090259	E	1100	0.491967	1.57028	-3.78295	1	90178	1.3155	0.026443	52.51	0	222.21	1984	2	-0.208387	5.49364	E	4.76782	0.13378	0.0762	38.69	0.0063	3.85	42
2599	2016	0.397013	0.262247	C23	1100	0.506495	0.934281	-3.72185	0	69267	26.7421	0.031908	52.51	1	222.21	1984	2	0.12617	5.49364	C23	4.76782	0.13378	0.0762	38.69	0.0206	3.85	42
2739	2016	0.125893	0.046484	R	1100	0.455688	0.699694	-3.52671	0	264461	1.664	0.138601	52.51	1	222.21	1984	2	0.235032	5.49364	R	4.76782	0.13378	0.0762	38.69	0.4213	3.85	42
300073	2016	2.26627	0.224653	C30	1100	0.380014	1.80842	-3.72385	1	188688	15.8478	0.070849	52.51	1	222.21	1984	1	0.242493	5.49364	C30	4.76782	0.13378	0.0762	38.69	0.0348	3.85	42
600588	2016	0.772576	0.267243	I	1100	0.474427	1.36623	-3.96793	0	361292	3.0962	-0.010049	52.51	1	222.21	1984	2	0.113252	5.49364	I	4.76782	0.13378	0.0762	38.69	0.0916	3.85	42
300003	2016	0.869937	0.064123	C35	1100	0.367048	2.03551	-3.82302	0	100985	1.7092	0.249215	52.51	1	222.21	1984	1	0.229053	5.49364	C35	4.76782	0.13378	0.0762	38.69	0.0372	3.85	42
600977	2017	0.198661	0.104061	R	1100	0.280558	2.8711	-3.38908	1	153713	1.6385	0.169251	52.51	0	243.14	2787	2	0.065857	5.59805	R	4.89399	0.133719	0.0744	37.52	0.4111	2.58	32
600198	2017	1.32462	0.118658	C39	1100	0.995167	0.657955	-3.90701	1	180406	1.6808	-0.646435	52.51	0	243.14	2787	3	-0.27229	5.59805	C39	4.89399	0.133719	0.0744	37.52	0.1167	2.58	32
600410	2017	0.627588	0.167793	I	1100	0.545641	1.23493	-4.28857	0	167061	4.9935	0.046781	52.51	1	243.14	2787	1	0.193279	5.59805	I	4.89399	0.133719	0.0744	37.52	0.0205	2.58	32
600723	2017	0.161279	0.188731	F	1100	0.394539	1.97747	-4.11542	1	82853	1.595	0.062207	52.51	0	243.14	2787	2	0.044862	5.59805	F	4.89399	0.133719	0.0744	37.52	0.0054	2.58	32
603533	2017	1.2223	0.057898	I	1100	0.269066	3.44773	-3.43838	0	0	2.9771	0.080243	52.51	1	243.14	2787	1	0.388663	5.59805	I	4.89399	0.133719	0.0744	37.52	0.1269	2.58	32
2554	2017	1.26475	0.730698	B	1100	0.531661	1.32307	-3.9174	0	124501	8.9399	0.061064	52.51	1	243.14	2787	1	0.027597	5.59805	B	4.89399	0.133719	0.0744	37.52	0.0075	2.58	32
786	2017	0.456079	0.313323	C30	1100	0.224386	1.90947	-3.90426	1	187614	47.4653	0.245501	52.51	1	243.14	2787	2	0.122748	5.59805	C30	4.89399	0.133719	0.0744	37.52	0.0563	2.58	32
600376	2017	0.151395	0.120155	K	1100	0.805892	1.95583	-3.4903	1	104904	1.6116	0.144933	52.51	1	243.14	2787	1	0.32547	5.59805	K	4.89399	0.133719	0.0744	37.52	0.0727	2.58	32
2462	2017	0.380727	0.027735	F	1100	0.652654	1.52494	-3.70459	1	46117	1.595	0.044357	52.51	0	243.14	2787	1	0.247309	5.59805	F	4.89399	0.133719	0.0744	37.52	0.0152	2.58	32
600900	2017	2.11178	0.763294	D	1100	0.547363	0.170631	-3.05621	1	180683	6.5833	0.539952	52.51	1	243.14	2787	2	0.001684	5.59805	D	4.89399	0.133719	0.0744	37.52	0.0662	2.58	32
2573	2017	1.2664	1.93066	N	1100	0.63309	1.17622	-3.76495	0	159980	6.9783	0.176329	52.51	0	243.14	2787	1	0.128363	5.59805	N	4.89399	0.133719	0.0744	37.52	0.012	2.58	32
300485	2017	0.697554	0.109659	C27	1100	0.054582	12.8872	-3.85282	0	77592	2.5193	0.443192	52.51	1	243.14	2787	3	0.106838	5.59805	C27	4.89399	0.133719	0.0744	37.52	0.0041	2.58	32
2051	2017	0.471673	0.207536	E	1100	0.533295	1.61575	-3.7298	1	102070	9.7311	0.139355	52.51	1	243.14	2787	3	-0.012006	5.59805	E	4.89399	0.133719	0.0744	37.52	0.0169	2.58	32
600288	2017	0.862095	0.129616	C39	1100	0.388412	1.81144	-3.90643	0	167178	1.6808	0.026746	52.51	1	243.14	2787	3	0.020719	5.59805	C39	4.89399	0.133719	0.0744	37.52	0.0067	2.58	32
839	2017	0.946727	0.228089	I	1100	0.55639	0.715257	-3.90015	1	653060	1.2293	0.09833	52.51	1	243.14	2787	1	0.132979	5.59805	I	4.89399	0.133719	0.0744	37.52	0.1398	2.58	32
620	2017	0.239102	0.177028	K	1100	0.840289	1.51633	-3.89529	0	83474	1.6116	0.156505	52.51	1	243.14	2787	2	0.150781	5.59805	K	4.89399	0.133719	0.0744	37.52	0.1524	2.58	32
603986	2017	0.979388	0.065643	C39	1100	0.317411	2.58406	-3.61589	0	141814	6.4555	0.215072	52.51	1	243.14	2787	1	0.541864	5.59805	C39	4.89399	0.133719	0.0744	37.52	0.0642	2.58	32
300058	2017	0.514973	0.095205	L	1100	0.620787	1.04997	-3.70057	0	137076	5.4738	0.01961	52.51	1	243.14	2787	3	0.01226	5.59805	L	4.89399	0.133719	0.0744	37.52	0.0524	2.58	32
601390	2017	0.8825	0.593472	E	1100	0.79893	1.13472	-2.44993	1	338956	11.5957	0.027897	52.51	0	243.14	2787	1	0.118719	5.59805	E	4.89399	0.133719	0.0744	37.52	0.4855	2.58	32
2368	2017	0.887926	0.162426	I	1100	0.673665	1.22	-3.74756	1	76426	1.2293	0.060891	52.51	0	243.14	2787	2	0.133716	5.59805	I	4.89399	0.133719	0.0744	37.52	0.0162	2.58	32
600270	2017	0.222968	0.166614	G	1100	0.187034	3.42981	-3.85993	1	91169	12.5474	0.246782	52.51	1	243.14	2787	3	0.138442	5.59805	G	4.89399	0.133719	0.0744	37.52	0.0216	2.58	32
600582	2017	0.938352	0.440807	C35	1100	0.457774	2.12636	-3.67725	1	130572	3.5737	0.091556	52.51	0	243.14	2787	2	0.030139	5.59805	C35	4.89399	0.133719	0.0744	37.52	0.0313	2.58	32
600206	2017	0.564907	0.231098	C32	1100	0.094268	14.8647	-3.86892	1	171145	16.0974	0.011511	52.51	0	243.14	2787	3	0.028743	5.59805	C32	4.89399	0.133719	0.0744	37.52	0.0134	2.58	32
601600	2017	1.11363	0.710675	C32	1100	0.672671	0.759632	-3.22915	1	398483	47.4268	0.017382	52.51	1	243.14	2787	2	0.052977	5.59805	C32	4.89399	0.133719	0.0744	37.52	0.3289	2.58	32
603025	2017	0.983068	0.2667	C39	1100	0.09297	8.49375	-3.80237	1	65007	9.9112	0.427056	52.51	0	243.14	2787	2	0.27993	5.59805	C39	4.89399	0.133719	0.0744	37.52	0.006	2.58	32
300055	2017	1.18375	0.926201	E	1100	0.268177	1.92326	-3.91048	0	173065	10.495	0.181825	52.51	1	243.14	2787	2	0.096102	5.59805	E	4.89399	0.133719	0.0744	37.52	0.0076	2.58	32
300383	2017	1.30411	0.234622	I	1100	0.356729	2.16041	-3.85688	0	195193	1.2293	0.123675	52.51	1	243.14	2787	1	0.190179	5.59805	I	4.89399	0.133719	0.0744	37.52	0.036	2.58	32
600028	2017	0.287553	0.552312	B	1100	0.464702	0.913026	-2.43454	1	384509	10.3596	0.036847	52.51	1	243.14	2787	2	0.064657	5.59805	B	4.89399	0.133719	0.0744	37.52	0.9786	2.58	32
601186	2017	0.360099	0.249746	E	1100	0.782636	1.20094	-2.46153	1	220474	4.9028	0.030705	52.51	1	243.14	2787	1	0.082364	5.59805	E	4.89399	0.133719	0.0744	37.52	0.4726	2.58	32
2467	2017	0.383312	0.083329	I	1100	0.199602	2.28806	-3.85067	0	159739	1.2293	0.039476	52.51	1	243.14	2787	2	-0.119863	5.59805	I	4.89399	0.133719	0.0744	37.52	0.0117	2.58	32
300166	2017	1.2367	0.189613	I	1100	0.12733	4.79327	-3.95794	0	105000	1.2293	0.305259	52.51	1	243.14	2787	3	0.041891	5.59805	I	4.89399	0.133719	0.0744	37.52	0.022	2.58	32
300287	2017	1.42355	0.219961	I	1100	0.194612	3.1374	-3.75353	0	126376	8.2932	0.212115	52.51	1	243.14	2787	2	0.077522	5.59805	I	4.89399	0.133719	0.0744	37.52	0.0085	2.58	32
600266	2017	0.131373	0.117783	K	1100	0.774225	2.57776	-3.55005	1	154347	3.2671	0.132526	52.51	1	243.14	2787	1	0.291246	5.59805	K	4.89399	0.133719	0.0744	37.52	0.2787	2.58	32
603000	2017	0.473782	0.095919	I	1100	0.190146	3.82296	-3.63217	1	171159	1.2293	0.081911	52.51	1	243.14	2787	2	-0.013075	5.59805	I	4.89399	0.133719	0.0744	37.52	0.1075	2.58	32
600056	2017	0.492317	0.225912	C27	1100	0.580677	1.67011	-3.87472	1	103585	1.595	0.066621	52.51	1	243.14	2787	3	0.085212	5.59805	C27	4.89399	0.133719	0.0744	37.52	0.0107	2.58	32
601117	2017	0.779654	0.511941	E	1100	0.650689	1.42008	-3.17857	1	192787	4.9028	0.039521	52.51	0	243.14	2787	2	0.042882	5.59805	E	4.89399	0.133719	0.0744	37.52	0.0896	2.58	32
2038	2017	0.697922	0.114544	C27	1100	0.062305	12.2285	-3.83713	0	182462	2.5193	0.500471	52.51	1	243.14	2787	3	0.123439	5.59805	C27	4.89399	0.133719	0.0744	37.52	0.0148	2.58	32
600271	2017	1.02217	0.17712	C39	1100	0.36996	3.16446	-3.76434	1	196682	4.3711	0.102299	52.51	0	243.14	2787	2	0.098087	5.59805	C39	4.89399	0.133719	0.0744	37.52	0.0623	2.58	32
601888	2017	0.128916	0.12247	L	1100	0.282862	2.97071	-3.43616	1	103217	1.6093	0.136251	52.51	0	243.14	2787	3	0.210817	5.59805	L	4.89399	0.133719	0.0744	37.52	0.1295	2.58	32
300296	2017	0.610256	0.208149	C39	1100	0.554871	1.38975	-4.00494	0	89869	3.5737	0.186456	52.51	1	243.14	2787	1	0.540658	5.59805	C39	4.89399	0.133719	0.0744	37.52	0.0646	2.58	32
603818	2017	0.436322	0.447051	C21	1100	0.224928	3.00677	-4.08169	0	68344	2.5193	0.144104	52.51	0	243.14	2787	3	0.18718	5.59805	C21	4.89399	0.133719	0.0744	37.52	0.0203	2.58	32
600511	2017	0.209538	0.085911	F	1100	0.531069	1.75033	-3.80052	1	95900	1.595	0.048775	52.51	1	243.14	2787	1	1.72459	5.59805	F	4.89399	0.133719	0.0744	37.52	0.0161	2.58	32
300070	2017	3.66281	2.21632	N	1100	0.564368	0.887097	-3.59758	0	195143	11.9184	0.226713	52.51	1	243.14	2787	1	0.434834	5.59805	N	4.89399	0.133719	0.0744	37.52	0.0831	2.58	32
300045	2017	1.23319	0.107693	C35	1100	0.270943	2.32068	-3.75177	0	88997	1.6808	0.151602	52.51	1	243.14	2787	1	0.479551	5.59805	C35	4.89399	0.133719	0.0744	37.52	0.0111	2.58	32
600962	2017	0.4295	0.179876	C15	1100	0.473698	1.32948	-3.75048	1	97635	3.1186	0.01341	52.51	1	243.14	2787	1	0.045467	5.59805	C15	4.89399	0.133719	0.0744	37.52	0.0038	2.58	32
600791	2017	0.31782	0.242298	K	1100	0.547183	2.94059	-4.11659	1	0	5.448	0.050361	52.51	0	243.14	2787	1	0.235329	5.59805	K	4.89399	0.133719	0.0744	37.52	0.0218	2.58	32
600429	2017	0.398149	0.18939	C14	1100	0.338446	1.91597	-3.95207	1	104088	9.4712	0.016783	52.51	1	243.14	2787	3	0.00145	5.59805	C14	4.89399	0.133719	0.0744	37.52	0.0537	2.58	32
300399	2017	0.280437	0.059323	I	1100	0.211328	5.92005	-3.37123	0	77148	2.5984	0.11424	52.51	0	243.14	2787	2	0.050475	5.59805	I	4.89399	0.133719	0.0744	37.52	0.0177	2.58	32
300513	2017	1.40108	0.39086	I	1100	0.288138	3.27782	-3.70088	0	81171	4.9935	0.071273	52.51	0	243.14	2787	3	0.172365	5.59805	I	4.89399	0.133719	0.0744	37.52	0.0093	2.58	32
2893	2017	1.98432	1.13355	D	1100	0.641103	0.907733	-3.70288	0	0	8.5748	0.073025	52.51	1	243.14	2787	1	0.356182	5.59805	D	4.89399	0.133719	0.0744	37.52	0.0232	2.58	32
8	2017	0.619318	0.165977	C37	1100	0.326949	1.89029	-4.25651	1	133829	41.2866	0.437721	52.51	0	243.14	2787	1	0.303401	5.59805	C37	4.89399	0.133719	0.0744	37.52	0.0267	2.58	32
603803	2017	0.588842	0.182973	C39	1100	0.306744	2.77437	-3.87143	0	81899	11.804	0.108802	52.51	1	243.14	2787	1	0.29314	5.59805	C39	4.89399	0.133719	0.0744	37.52	0.0095	2.58	32
938	2017	1.02575	0.319911	C39	1100	0.321422	1.67404	-3.69026	1	134849	1.6808	0.073799	52.51	1	243.14	2787	1	0.147478	5.59805	C39	4.89399	0.133719	0.0744	37.52	0.0714	2.58	32
601101	2017	1.10189	0.960625	B	1100	0.466015	0.971657	-3.68892	1	123171	12.2349	0.184538	52.51	1	243.14	2787	2	0.017787	5.59805	B	4.89399	0.133719	0.0744	37.52	0.0159	2.58	32
601126	2017	1.27852	0.38845	C38	1100	0.282267	2.7071	-4.07788	0	111967	9.0617	0.074056	52.51	0	243.14	2787	2	-0.002638	5.59805	C38	4.89399	0.133719	0.0744	37.52	0.0657	2.58	32
603598	2017	0.146354	0.093135	L	1100	0.654522	1.37462	-3.5992	0	63911	1.6093	0.035891	52.51	0	243.14	2787	2	1.28466	5.59805	L	4.89399	0.133719	0.0744	37.52	0.0086	2.58	32
931	2017	1.20897	0.205782	S	1100	0.509306	1.54939	-3.87215	0	172117	53.0754	0.031782	52.51	1	243.14	2787	1	0.159511	5.59805	S	4.89399	0.133719	0.0744	37.52	0.0285	2.58	32
300523	2017	1.35069	0.253521	I	1100	0.298265	3.32082	-3.55732	1	97152	4.6097	0.221421	52.51	1	243.14	2787	2	0.107917	5.59805	I	4.89399	0.133719	0.0744	37.52	0.0243	2.58	32
603903	2017	1.3579	1.24786	N	1100	0.459457	1.65856	-3.39775	0	102327	13.3886	0.138291	52.51	0	243.14	2787	1	0.654147	5.59805	N	4.89399	0.133719	0.0744	37.52	0.0265	2.58	32
300612	2017	0.246602	0.099242	L	1100	0.203448	4.57771	-3.36062	0	0	1.6093	0.19992	52.51	1	243.14	2787	1	0.948354	5.59805	L	4.89399	0.133719	0.0744	37.52	0.0985	2.58	32
798	2017	0.335139	0.07239	A	1100	0.332032	1.70009	-3.80293	1	84335	1.5819	0.067378	52.51	1	243.14	2787	1	0.141443	5.59805	A	4.89399	0.133719	0.0744	37.52	0.0167	2.58	32
300608	2017	0.512194	0.182161	I	1100	0.322178	2.88428	-3.91393	0	0	3.0994	0.087974	52.51	0	243.14	2787	1	0.30089	5.59805	I	4.89399	0.133719	0.0744	37.52	0.0145	2.58	32
300364	2017	0.352513	0.113714	R	1100	0.09803	4.20597	-3.82371	0	86718	1.6385	0.130102	52.51	1	243.14	2787	2	0.038795	5.59805	R	4.89399	0.133719	0.0744	37.52	0.0109	2.58	32
300271	2017	0.767668	0.126439	I	1100	0.26521	2.0392	-3.79793	0	83628	1.2293	0.180593	52.51	1	243.14	2787	1	0.783552	5.59805	I	4.89399	0.133719	0.0744	37.52	0.0073	2.58	32
600037	2017	0.351577	0.139364	I	1100	0.165897	6.32191	-3.82895	1	120537	1.2293	0.284119	52.51	1	243.14	2787	3	0.016106	5.59805	I	4.89399	0.133719	0.0744	37.52	0.0265	2.58	32
860	2017	0.482731	0.165063	C15	1100	0.612907	1.69335	-3.85067	1	98156	3.1186	0.054341	52.51	0	243.14	2787	2	0.032378	5.59805	C15	4.89399	0.133719	0.0744	37.52	0.0123	2.58	32
300011	2017	0.642009	0.291424	C37	1100	0.392881	1.37887	-3.75521	0	100357	9.9112	0.087865	52.51	1	243.14	2787	1	0.238242	5.59805	C37	4.89399	0.133719	0.0744	37.52	0.0108	2.58	32
2739	2017	0.094	0.050616	R	1100	0.49404	0.554423	-3.54382	0	182990	1.6385	0.14149	52.51	0	243.14	2787	1	0.212148	5.59805	R	4.89399	0.133719	0.0744	37.52	0.1315	2.58	32
300661	2017	0.552358	0.124353	C39	1100	0.191283	6.25037	-3.43039	0	0	8.8339	0.194871	52.51	1	243.14	2787	1	1.40252	5.59805	C39	4.89399	0.133719	0.0744	37.52	0.0149	2.58	32
600463	2017	0.44143	0.131552	E	1100	0.494518	1.23007	-3.82273	1	86537	1.1747	0.007088	52.51	0	243.14	2787	2	-0.004347	5.59805	E	4.89399	0.133719	0.0744	37.52	0.0047	2.58	32
2599	2017	0.605048	0.377435	C23	1100	0.344909	1.38434	-3.80988	0	54869	13.8591	0.07091	52.51	1	243.14	2787	1	0.685915	5.59805	C23	4.89399	0.133719	0.0744	37.52	0.0183	2.58	32
600031	2017	0.517063	0.244814	C35	1100	0.547146	1.57543	-3.58976	0	404986	7.0293	0.075023	52.51	1	243.14	2787	3	-0.053891	5.59805	C35	4.89399	0.133719	0.0744	37.52	0.3118	2.58	32
2642	2017	0.992027	0.144037	I	1100	0.309735	2.01239	-3.79738	0	143937	1.2293	-0.143771	52.51	1	243.14	2787	3	0.276462	5.59805	I	4.89399	0.133719	0.0744	37.52	0.0156	2.58	32
300384	2017	0.553458	0.366134	M	1100	0.247113	2.60547	-3.84357	0	65859	9.046	0.352839	52.51	0	243.14	2787	1	0.755661	5.59805	M	4.89399	0.133719	0.0744	37.52	0.007	2.58	32
666	2017	0.538635	0.235041	C35	1100	0.461464	1.60381	-3.87572	1	195670	5.2447	0.584983	52.51	1	243.14	2787	3	0.040788	5.59805	C35	4.89399	0.133719	0.0744	37.52	0.0231	2.58	32
300542	2017	1.1635	0.091855	I	1100	0.246175	3.4758	-3.76299	0	68644	1.2293	0.063315	52.51	1	243.14	2787	3	0.086661	5.59805	I	4.89399	0.133719	0.0744	37.52	0.0089	2.58	32
300688	2017	1.19762	0.154118	L	1100	0.175002	5.76117	-3.14231	0	0	1.6093	0.342806	52.51	0	243.14	2787	1	0.76196	5.59805	L	4.89399	0.133719	0.0744	37.52	0.0274	2.58	32
300010	2017	1.51233	0.092302	I	1100	0.316453	1.72152	-3.8693	0	109272	1.2293	0.108584	52.51	1	243.14	2787	1	0.088127	5.59805	I	4.89399	0.133719	0.0744	37.52	0.0282	2.58	32
300445	2017	1.20172	0.153709	C40	1100	0.139582	6.2149	-3.45676	0	0	2.4893	0.310129	52.51	1	243.14	2787	2	0.1461	5.59805	C40	4.89399	0.133719	0.0744	37.52	0.0076	2.58	32
601800	2017	0.33949	0.194955	E	1100	0.757783	1.00635	-2.48675	1	156791	4.9028	0.055173	52.51	1	243.14	2787	1	0.060854	5.59805	E	4.89399	0.133719	0.0744	37.52	0.2931	2.58	32
151	2017	0.171978	0.098796	F	1100	0.54077	1.51895	-3.84364	1	131132	1.595	0.046273	52.51	0	243.14	2787	2	0.042569	5.59805	F	4.89399	0.133719	0.0744	37.52	0.0029	2.58	32
300370	2017	1.19476	0.337326	C40	1100	0.628335	1.40765	-3.91596	0	0	24.6255	0.108597	52.51	1	243.14	2787	1	0.488593	5.59805	C40	4.89399	0.133719	0.0744	37.52	0.0039	2.58	32
600855	2017	0.753895	0.103072	C35	1100	0.498621	1.7729	-4.39436	1	109234	1.6808	0.027068	52.51	0	243.14	2787	3	0.120132	5.59805	C35	4.89399	0.133719	0.0744	37.52	0.0081	2.58	32
2707	2017	0.185693	0.108698	L	1100	0.52134	1.54553	-4.15791	0	114179	5.4738	0.029031	52.51	0	243.14	2787	1	0.273258	5.59805	L	4.89399	0.133719	0.0744	37.52	0.1072	2.58	32
300229	2017	0.772942	0.252595	I	1100	0.158103	3.16517	-4.08549	0	109264	1.2293	0.206693	52.51	1	243.14	2787	2	0.072104	5.59805	I	4.89399	0.133719	0.0744	37.52	0.0306	2.58	32
601858	2017	0.807568	0.260399	R	1100	0.276399	3.61227	-3.55701	1	0	5.5	0.173021	52.51	1	243.14	2787	1	0.478759	5.59805	R	4.89399	0.133719	0.0744	37.52	0.0187	2.58	32
300430	2017	1.34416	0.076897	C40	1100	0.192049	3.17566	-3.67314	0	0	9.3356	0.183473	52.51	0	243.14	2787	1	1.01839	5.59805	C40	4.89399	0.133719	0.0744	37.52	0.0056	2.58	32
600007	2017	0.235038	0.326247	K	1100	0.445426	0.543677	-3.9308	0	64270	5.448	0.299014	52.51	1	243.14	2787	2	0.040822	5.59805	K	4.89399	0.133719	0.0744	37.52	0.0047	2.58	32
300418	2017	1.40442	0.096857	I	1100	0.265224	1.46447	-3.48848	0	197747	1.2293	0.425843	52.51	1	243.14	2787	3	0.912672	5.59805	I	4.89399	0.133719	0.0744	37.52	0.1791	2.58	32
300456	2017	1.33941	0.115799	C39	1100	0.436632	1.50404	-3.50586	0	77244	1.6808	0.116591	52.51	1	243.14	2787	1	0.745569	5.59805	C39	4.89399	0.133719	0.0744	37.52	0.0102	2.58	32
601992	2017	0.683409	0.540114	C30	1100	0.698899	1.30022	-3.02173	1	390372	16.0974	0.0624	52.51	1	243.14	2787	1	0.114255	5.59805	C30	4.89399	0.133719	0.0744	37.52	0.1248	2.58	32
300200	2017	0.766341	0.41448	C26	1100	0.158898	2.72127	-3.82463	0	66281	13.3829	0.058501	52.51	0	243.14	2787	1	0.980841	5.59805	C26	4.89399	0.133719	0.0744	37.52	0.0049	2.58	32
600195	2017	0.524676	0.240477	C27	1100	0.374448	3.15169	-3.91666	1	71706	18.6544	0.117065	52.51	0	243.14	2787	2	0.03956	5.59805	C27	4.89399	0.133719	0.0744	37.52	0.0083	2.58	32
600361	2017	0.225995	0.089819	F	1100	0.718672	1.00855	-3.98248	0	104687	4.9754	0.026606	52.51	0	243.14	2787	3	-0.125259	5.59805	F	4.89399	0.133719	0.0744	37.52	0.0977	2.58	32
601949	2017	0.321849	0.097249	R	1100	0.392232	2.7008	-3.37507	1	99263	5.0807	0.120406	52.51	1	243.14	2787	1	0.216767	5.59805	R	4.89399	0.133719	0.0744	37.52	0.0206	2.58	32
2066	2017	1.56847	0.345064	C30	1100	0.747951	1.00232	-3.79228	1	96671	6.4555	0.018464	52.51	1	243.14	2787	2	0.081502	5.59805	C30	4.89399	0.133719	0.0744	37.52	0.0165	2.58	32
600489	2017	0.360842	0.284746	B	1100	0.593858	0.964037	-3.66784	1	320721	46.0008	0.021117	52.51	0	243.14	2787	1	-0.006466	5.59805	B	4.89399	0.133719	0.0744	37.52	0.0286	2.58	32
600100	2017	2.14344	0.93691	C39	1100	0.610548	1.02394	-3.69124	1	357297	6.4555	0.025609	52.51	1	243.14	2787	1	0.103845	5.59805	C39	4.89399	0.133719	0.0744	37.52	0.0231	2.58	32
300353	2017	1.46644	0.101612	C39	1100	0.263669	2.08978	-3.82517	0	116683	1.6808	0.175062	52.51	1	243.14	2787	1	0.203567	5.59805	C39	4.89399	0.133719	0.0744	37.52	0.0175	2.58	32
603098	2017	0.64928	0.488998	E	1100	0.395972	2.23197	-3.78045	0	0	12.0135	0.112092	52.51	1	243.14	2787	3	0.134088	5.59805	E	4.89399	0.133719	0.0744	37.52	0.0076	2.58	32
2649	2017	0.918399	0.17582	I	1100	0.264539	2.24047	-4.02215	0	124310	4.9935	0.105576	52.51	1	243.14	2787	1	0.07806	5.59805	I	4.89399	0.133719	0.0744	37.52	0.0115	2.58	32
959	2017	0.936464	0.644399	C31	1100	0.727808	0.339857	-3.4274	1	163797	13.2899	0.055593	52.51	1	243.14	2787	2	0.054656	5.59805	C31	4.89399	0.133719	0.0744	37.52	0.379	2.58	32
300496	2017	0.668698	0.116387	I	1100	0.508317	1.63153	-3.49781	0	176820	1.2293	0.067854	52.51	1	243.14	2787	2	0.393987	5.59805	I	4.89399	0.133719	0.0744	37.52	0.0427	2.58	32
300663	2017	0.343794	0.107987	I	1100	0.402534	2.39091	-3.7766	0	0	1.2293	0.061066	52.51	1	243.14	2787	1	0.492976	5.59805	I	4.89399	0.133719	0.0744	37.52	0.0514	2.58	32
603825	2017	0.397194	0.104228	I	1100	0.743902	1.23883	-4.07752	0	0	1.2293	0.018356	52.51	1	243.14	2787	1	0.213837	5.59805	I	4.89399	0.133719	0.0744	37.52	0.0321	2.58	32
600118	2017	1.13216	0.119964	C39	1100	0.351116	2.23175	-3.94172	1	208246	1.6808	0.075543	52.51	1	243.14	2787	3	-0.102624	5.59805	C39	4.89399	0.133719	0.0744	37.52	0.0047	2.58	32
300477	2017	2.1841	0.351355	C38	1100	0.512771	1.26189	-3.95439	0	91073	5.1365	0.069563	52.51	1	243.14	2787	1	0.96675	5.59805	C38	4.89399	0.133719	0.0744	37.52	0.0103	2.58	32
300002	2017	1.10577	0.351837	I	1100	0.257725	1.90277	-3.79475	0	136461	1.2293	0.052545	52.51	1	243.14	2787	2	-0.015145	5.59805	I	4.89399	0.133719	0.0744	37.52	0.0177	2.58	32
601611	2017	0.848539	0.638177	E	1100	0.856949	1.06554	-3.12559	1	181747	39.81	0.029654	52.51	0	243.14	2787	1	0.17067	5.59805	E	4.89399	0.133719	0.0744	37.52	0.0554	2.58	32
603138	2017	0.373848	0.11986	I	1100	0.374191	3.62696	-3.35751	0	0	1.2293	0.128509	52.51	1	243.14	2787	1	0.514345	5.59805	I	4.89399	0.133719	0.0744	37.52	1.1996	2.58	32
300251	2017	0.388354	0.08962	R	1100	0.288587	2.83411	-3.80952	0	157234	1.6385	0.364537	52.51	0	243.14	2787	1	0.298918	5.59805	R	4.89399	0.133719	0.0744	37.52	0.1614	2.58	32
600313	2017	0.831549	0.280221	A	1100	0.401028	1.75366	-3.87118	1	124629	9.2352	-0.099846	52.51	1	243.14	2787	2	-0.140412	5.59805	A	4.89399	0.133719	0.0744	37.52	0.0133	2.58	32
2713	2017	0.261404	0.151205	E	1100	0.592886	1.00391	-3.99123	0	78246	3.2529	0.09546	52.51	1	243.14	2787	2	0.334472	5.59805	E	4.89399	0.133719	0.0744	37.52	0.0597	2.58	32
601991	2017	3.04149	1.03352	D	1100	0.745688	0.34205	-3.4569	1	0	8.8946	0.051307	52.51	1	243.14	2787	2	0.010511	5.59805	D	4.89399	0.133719	0.0744	37.52	0.0841	2.58	32
300291	2017	0.10791	0.056953	R	1100	0.112208	6.06486	-3.75364	1	0	1.6385	0.049259	52.51	1	243.14	2787	2	0.014299	5.59805	R	4.89399	0.133719	0.0744	37.52	0.0444	2.58	32
2829	2017	1.27604	0.083333	C39	1100	0.461914	1.97482	-3.58085	0	113163	1.6808	0.231677	52.51	0	243.14	2787	1	0.898205	5.59805	C39	4.89399	0.133719	0.0744	37.52	0.0175	2.58	32
603	2017	0.174606	0.164182	B	1100	0.175992	1.86901	-4.06685	0	162690	8.9399	0.488455	52.51	1	243.14	2787	2	0.115627	5.59805	B	4.89399	0.133719	0.0744	37.52	0.006	2.58	32
601857	2017	0.265398	1.18544	B	1100	0.425504	0.737275	-2.26571	1	278105	3.3344	0.028657	52.51	1	243.14	2787	2	0.003321	5.59805	B	4.89399	0.133719	0.0744	37.52	2.0374	2.58	32
2385	2017	2.02763	0.431216	C13	1100	0.388962	1.34407	-3.48575	0	137462	16.7087	0.084145	52.51	1	243.14	2787	1	0.262131	5.59805	C13	4.89399	0.133719	0.0744	37.52	0.0607	2.58	32
300048	2017	2.96643	1.09166	C38	1100	0.435598	1.59332	-3.71737	0	122856	14.8527	0.029264	52.51	1	243.14	2787	1	-0.048995	5.59805	C38	4.89399	0.133719	0.0744	37.52	0.0054	2.58	32
601669	2017	2.56119	0.661476	E	1100	0.793794	1.01844	-2.53051	1	250888	8.288	0.040536	52.51	1	243.14	2787	1	0.15125	5.59805	E	4.89399	0.133719	0.0744	37.52	0.2618	2.58	32
2771	2017	0.942845	0.185913	I	1100	0.441332	2.02353	-3.73872	0	76348	8.374	0.097113	52.51	1	243.14	2787	2	0.144427	5.59805	I	4.89399	0.133719	0.0744	37.52	0.0073	2.58	32
2780	2017	0.185605	0.069602	F	1100	0.227154	4.89372	-3.64942	0	68716	5.0226	-0.041444	52.51	1	243.14	2787	1	0.701188	5.59805	F	4.89399	0.133719	0.0744	37.52	0.0153	2.58	32
2310	2017	1.12563	1.67295	E	1100	0.676196	1.12762	-4.00328	0	183069	14.0424	0.17187	52.51	1	243.14	2787	1	0.46274	5.59805	E	4.89399	0.133719	0.0744	37.52	0.1465	2.58	32
300073	2017	2.50383	0.249676	C30	1100	0.418515	1.63955	-3.77922	1	168782	43.9608	0.136038	52.51	1	243.14	2787	1	0.259141	5.59805	C30	4.89399	0.133719	0.0744	37.52	0.0172	2.58	32
300182	2017	1.0555	0.094134	I	1100	0.358531	1.50051	-3.55001	0	96620	1.6385	0.255029	52.51	1	243.14	2787	1	0.195503	5.59805	I	4.89399	0.133719	0.0744	37.52	0.016	2.58	32
996	2017	0.093728	0.105444	F	1100	0.117655	5.39012	-3.87494	0	218960	5.4008	0.496061	52.51	0	243.14	2787	3	-0.16978	5.59805	F	4.89399	0.133719	0.0744	37.52	0.0268	2.58	32
300065	2017	2.55043	0.320868	C39	1100	0.22619	3.74998	-3.76557	0	67390	1.6808	0.235638	52.51	1	243.14	2787	3	0.22331	5.59805	C39	4.89399	0.133719	0.0744	37.52	0.0141	2.58	32
729	2017	0.550919	0.347079	C15	1100	0.24434	1.42624	-3.8925	1	123001	24.2672	0.032602	52.51	0	243.14	2787	2	-0.008622	5.59805	C15	4.89399	0.133719	0.0744	37.52	0.0971	2.58	32
603698	2017	1.02796	0.772327	M	1100	0.349272	2.3161	-3.55357	1	71678	14.4673	0.183618	52.51	1	243.14	2787	2	0.065152	5.59805	M	4.89399	0.133719	0.0744	37.52	0.0048	2.58	32
600980	2017	1.29238	0.387713	C39	1100	0.263549	2.93652	-3.6779	1	101475	11.1559	0.122123	52.51	1	243.14	2787	2	-0.010754	5.59805	C39	4.89399	0.133719	0.0744	37.52	0.0045	2.58	32
300332	2017	1.99438	2.30749	D	1100	0.560432	0.756971	-3.54885	0	99866	8.8946	0.073893	52.51	1	243.14	2787	1	0.099008	5.59805	D	4.89399	0.133719	0.0744	37.52	0.0048	2.58	32
603979	2017	0.486293	0.239754	B	1100	0.316406	2.82168	-3.51777	0	88897	4.7369	0.112725	52.51	1	243.14	2787	1	0.143371	5.59805	B	4.89399	0.133719	0.0744	37.52	0.0443	2.58	32
300419	2017	0.97995	0.112782	I	1100	0.183982	2.64835	-3.58919	0	0	1.2293	0.104133	52.51	1	243.14	2787	2	0.033932	5.59805	I	4.89399	0.133719	0.0744	37.52	0.0029	2.58	32
300150	2017	0.538638	0.095758	I	1100	0.217485	2.90106	-3.8557	0	101032	4.9935	0.095157	52.51	0	243.14	2787	1	0.317638	5.59805	I	4.89399	0.133719	0.0744	37.52	0.0765	2.58	32
300352	2017	0.790782	0.208611	I	1100	0.111392	7.74936	-3.9739	0	129149	2.5984	0.191276	52.51	1	243.14	2787	1	0.077792	5.59805	I	4.89399	0.133719	0.0744	37.52	0.0191	2.58	32
600058	2017	0.164409	0.151256	F	1100	0.642447	1.32696	-3.87296	1	136793	12.5985	0.000528	52.51	1	243.14	2787	3	-0.143015	5.59805	F	4.89399	0.133719	0.0744	37.52	0.0092	2.58	32
300079	2017	1.52658	0.226924	C39	1100	0.171848	3.84349	-3.83592	0	155572	5.1365	0.04693	52.51	0	243.14	2787	2	0.044716	5.59805	C39	4.89399	0.133719	0.0744	37.52	0.0081	2.58	32
2657	2017	1.43996	0.138663	I	1100	0.438653	1.79761	-3.71703	0	114569	4.529	-0.2003	52.51	1	243.14	2787	1	0.24496	5.59805	I	4.89399	0.133719	0.0744	37.52	0.0095	2.58	32
300016	2017	0.470727	0.114004	C27	1100	0.062802	9.57566	-4.05727	0	89653	8.1506	0.271768	52.51	1	243.14	2787	2	0.193279	5.59805	C27	4.89399	0.133719	0.0744	37.52	0.0106	2.58	32
300552	2017	1.05013	0.182957	I	1100	0.321693	2.50815	-3.97444	0	86551	6.2768	0.060706	52.51	1	243.14	2787	1	0.023257	5.59805	I	4.89399	0.133719	0.0744	37.52	0.0218	2.58	32
601908	2017	4.7943	2.48574	C35	1100	0.510398	1.11959	-3.7202	0	105649	11.804	0.198672	52.51	1	243.14	2787	1	0.122053	5.59805	C35	4.89399	0.133719	0.0744	37.52	0.013	2.58	32
2371	2017	1.61541	0.29984	C35	1100	0.572718	1.49507	-3.78981	1	92375	9.9112	0.0883	52.51	1	243.14	2787	1	0.245306	5.59805	C35	4.89399	0.133719	0.0744	37.52	0.0064	2.58	32
609	2017	0.271194	0.079098	S	1100	0.100147	8.6123	-4.06583	0	109327	1.5974	0.609766	52.51	1	243.14	2787	3	-0.17214	5.59805	S	4.89399	0.133719	0.0744	37.52	0.0049	2.58	32
600886	2017	2.85028	1.08681	D	1100	0.70854	0.360441	-3.69661	1	181857	5.1861	0.238727	52.51	0	243.14	2787	2	0.02458	5.59805	D	4.89399	0.133719	0.0744	37.52	0.0338	2.58	32
882	2017	0.152704	0.161958	L	1100	0.430615	0.901271	-3.87758	1	163776	5.4738	0.032069	52.51	1	243.14	2787	1	0.292261	5.59805	L	4.89399	0.133719	0.0744	37.52	0.0055	2.58	32
402	2017	0.136147	0.063211	K	1100	0.730814	2.63616	-5.2464	1	161785	1.6116	0.216355	52.51	1	243.14	2787	1	0.109718	5.59805	K	4.89399	0.133719	0.0744	37.52	0.0552	2.58	32
601226	2017	2.39431	1.18562	M	1100	0.549245	1.56108	-3.5111	1	104521	14.3841	0.011716	52.51	1	243.14	2787	2	-0.001836	5.59805	M	4.89399	0.133719	0.0744	37.52	0.0065	2.58	32
600138	2017	0.307091	0.125628	L	1100	0.425028	1.17724	-3.92278	1	101643	1.6093	0.103937	52.51	1	243.14	2787	3	0.189214	5.59805	L	4.89399	0.133719	0.0744	37.52	0.0329	2.58	32
300406	2017	0.358439	0.070327	C27	1100	0.139794	7.44128	-3.74723	0	59212	2.5193	0.46613	52.51	1	243.14	2787	2	0.209068	5.59805	C27	4.89399	0.133719	0.0744	37.52	0.0065	2.58	32
2721	2017	0.196067	0.092267	C41	1100	0.674315	1.42983	-3.49738	0	95012	8.5876	0.027181	52.51	1	243.14	2787	1	0.596477	5.59805	C41	4.89399	0.133719	0.0744	37.52	0.0244	2.58	32
2373	2017	1.87393	0.09249	I	1100	0.413548	2.03062	-3.55594	0	153244	2.5984	0.19759	52.51	1	243.14	2787	2	0.072007	5.59805	I	4.89399	0.133719	0.0744	37.52	0.0236	2.58	32
2065	2017	1.0376	0.209283	I	1100	0.362665	2.3323	-3.71599	0	144301	4.529	0.104078	52.51	1	243.14	2787	1	0.138867	5.59805	I	4.89399	0.133719	0.0744	37.52	0.0402	2.58	32
725	2017	1.77628	0.317013	C39	1100	0.592813	2.00619	-3.46942	1	1400000	7.8338	0.103131	52.51	1	243.14	2787	1	0.248489	5.59805	C39	4.89399	0.133719	0.0744	37.52	0.1772	2.58	32
2439	2017	0.404924	0.128931	I	1100	0.256886	2.31662	-3.51608	0	131859	4.6097	0.156937	52.51	1	243.14	2787	1	0.313387	5.59805	I	4.89399	0.133719	0.0744	37.52	0.0334	2.58	32
46	2017	0.316501	0.212575	K	1100	0.85357	1.51194	-3.72894	0	80282	5.2447	0.448207	52.51	1	243.14	2787	1	0.118801	5.59805	K	4.89399	0.133719	0.0744	37.52	0.0722	2.58	32
2392	2017	0.57644	0.262018	C30	1100	0.406979	2.54012	-3.83796	0	169740	16.0974	0.080016	52.51	1	243.14	2787	1	0.081662	5.59805	C30	4.89399	0.133719	0.0744	37.52	0.0073	2.58	32
601668	2017	0.428962	0.210783	E	1100	0.779669	1.28625	-2.16841	1	598224	6.3486	0.056633	52.51	1	243.14	2787	1	0.11425	5.59805	E	4.89399	0.133719	0.0744	37.52	0.0932	2.58	32
300392	2017	1.13392	0.162979	I	1100	0.697399	1.04281	-3.73472	0	0	4.9935	-0.086295	52.51	1	243.14	2787	1	0.091155	5.59805	I	4.89399	0.133719	0.0744	37.52	0.0058	2.58	32
600764	2017	0.694967	0.117332	C39	1100	0.28637	2.87196	-4.05784	1	95574	1.6808	0.304791	52.51	0	243.14	2787	3	0.305458	5.59805	C39	4.89399	0.133719	0.0744	37.52	0.0222	2.58	32
600485	2017	0.554172	0.126947	C39	1100	0.523597	2.58257	-3.95275	0	450794	1.6808	-3.16229	52.51	1	243.14	2787	3	-0.022896	5.59805	C39	4.89399	0.133719	0.0744	37.52	0.0154	2.58	32
601989	2017	1.29468	0.483742	C37	1100	0.573476	1.59737	-2.95656	1	536868	46.0241	0.013679	52.51	0	243.14	2787	1	0.06059	5.59805	C37	4.89399	0.133719	0.0744	37.52	0.305	2.58	32
65	2017	0.760189	0.353998	E	1100	0.640241	1.45587	-4.45198	1	104246	8.288	0.068852	52.51	1	243.14	2787	1	-0.05627	5.59805	E	4.89399	0.133719	0.0744	37.52	0.1028	2.58	32
2878	2017	0.329372	0.096874	L	1100	0.266969	3.67471	-3.74625	0	0	1.6093	0.106006	52.51	1	243.14	2787	1	0.473101	5.59805	L	4.89399	0.133719	0.0744	37.52	0.0226	2.58	32
601718	2017	0.725422	0.539057	C18	1100	0.394308	2.84566	-3.34101	1	213495	10.5583	0.003905	52.51	1	243.14	2787	1	0.166606	5.59805	C18	4.89399	0.133719	0.0744	37.52	0.0292	2.58	32
605	2017	1.01714	1.23816	D	1100	0.562089	0.844193	-3.99775	1	147779	8.4858	0.122919	52.51	0	243.14	2787	1	0.631463	5.59805	D	4.89399	0.133719	0.0744	37.52	0.0064	2.58	32
300324	2017	0.798789	0.252983	I	1100	0.307888	2.16944	-3.95097	0	0	2.5984	0.192698	52.51	1	243.14	2787	1	0.147312	5.59805	I	4.89399	0.133719	0.0744	37.52	0.0075	2.58	32
601985	2017	1.31184	2.10675	D	1100	0.743969	0.859095	-2.81183	1	311010	5.1861	0.281055	52.51	0	243.14	2787	1	0.074973	5.59805	D	4.89399	0.133719	0.0744	37.52	0.0742	2.58	32
300472	2017	1.48008	0.426202	C35	1100	0.463111	0.980866	-3.656	0	0	11.3971	0.084202	52.51	0	243.14	2787	1	1.58567	5.59805	C35	4.89399	0.133719	0.0744	37.52	0.0093	2.58	32
300344	2017	0.662699	0.324916	C30	1100	0.514417	0.778412	-3.79769	0	144421	4.9935	-0.027903	52.51	1	243.14	2787	2	-0.109472	5.59805	C30	4.89399	0.133719	0.0744	37.52	0.0144	2.58	32
600730	2017	0.342796	0.073936	K	1100	0.434411	28.0983	-4.15183	1	122061	1.3778	0.296711	52.51	0	243.14	2787	3	-0.198443	5.59805	K	4.89399	0.133719	0.0744	37.52	0.0155	2.58	32
601618	2017	0.981357	0.553744	E	1100	0.765247	1.15062	-2.69859	1	314710	43.1952	0.03598	52.51	1	243.14	2787	2	0.09821	5.59805	E	4.89399	0.133719	0.0744	37.52	0.079	2.58	32
300282	2017	0.573258	0.146417	C39	1100	0.088146	4.21144	-3.69665	0	66259	1.6808	0.040127	52.51	0	243.14	2787	1	-0.199443	5.59805	C39	4.89399	0.133719	0.0744	37.52	0.0163	2.58	32
601886	2017	0.27973	0.170076	E	1100	0.683817	1.14966	-3.77855	0	89493	4.9028	0.045218	52.51	1	243.14	2787	2	-0.049106	5.59805	E	4.89399	0.133719	0.0744	37.52	0.006	2.58	32
300034	2017	1.25829	0.155729	C32	1100	0.251189	3.72632	-3.71315	1	78571	1.6808	0.077681	52.51	1	243.14	2787	1	0.058373	5.59805	C32	4.89399	0.133719	0.0744	37.52	0.006	2.58	32
300213	2017	0.763714	0.149422	C39	1100	0.3402	2.0758	-4.02349	0	97017	7.0293	0.114595	52.51	1	243.14	2787	1	0.268508	5.59805	C39	4.89399	0.133719	0.0744	37.52	0.0108	2.58	32
603060	2017	0.953582	0.512255	M	1100	0.18113	4.11412	-4.39701	1	94339	12.4692	0.232229	52.51	1	243.14	2787	2	0.043353	5.59805	M	4.89399	0.133719	0.0744	37.52	0.0072	2.58	32
603616	2017	0.450293	0.235315	C30	1100	0.576946	1.24827	-3.63154	0	146540	1.6808	-0.084902	52.51	1	243.14	2787	1	0.038941	5.59805	C30	4.89399	0.133719	0.0744	37.52	0.0149	2.58	32
600246	2017	0.178036	0.187927	K	1100	0.461257	1.88338	-3.88075	0	127777	1.6116	0.165159	52.51	1	243.14	2787	2	-0.059202	5.59805	K	4.89399	0.133719	0.0744	37.52	0.0198	2.58	32
300072	2017	1.64257	1.81608	C26	1100	0.586404	2.01724	-3.85139	0	197958	57.4436	0.125894	52.51	1	243.14	2787	3	0.374275	5.59805	C26	4.89399	0.133719	0.0744	37.52	0.0719	2.58	32
300191	2017	0.951006	1.01028	B	1100	0.061808	12.3895	-3.63091	0	0	5.2172	-0.187562	52.51	1	243.14	2787	3	-0.00649	5.59805	B	4.89399	0.133719	0.0744	37.52	0.0109	2.58	32
300315	2017	1.68947	0.038073	I	1100	0.129841	4.00835	-3.66095	0	305824	1.2293	0.14318	52.51	1	243.14	2787	2	-0.049742	5.59805	I	4.89399	0.133719	0.0744	37.52	0.0662	2.58	32
600405	2017	2.17156	1.08008	C39	1100	0.520186	1.29551	-3.82254	0	147283	8.7532	0.009408	52.51	0	243.14	2787	1	0.078646	5.59805	C39	4.89399	0.133719	0.0744	37.52	1.9405	2.58	32
600658	2017	0.460882	0.079659	K	1100	0.425892	3.30582	-4.37282	1	63238	1.6116	0.317433	52.51	1	243.14	2787	1	0.255757	5.59805	K	4.89399	0.133719	0.0744	37.52	0.0031	2.58	32
300365	2017	1.97231	0.643725	I	1100	0.229857	3.8194	-3.79829	0	0	10.0876	0.245633	52.51	0	243.14	2787	1	0.999421	5.59805	I	4.89399	0.133719	0.0744	37.52	0.0055	2.58	32
600859	2017	0.20507	0.214085	F	1100	0.465585	1.11099	-4.04039	1	116904	40.6205	0.051195	52.51	1	243.14	2787	2	0.135002	5.59805	F	4.89399	0.133719	0.0744	37.52	0.145	2.58	32
2271	2017	0.609562	0.391608	C30	1100	0.482263	1.90692	-3.88101	0	109494	6.4555	0.13913	52.51	1	243.14	2787	1	0.503618	5.59805	C30	4.89399	0.133719	0.0744	37.52	0.093	2.58	32
300444	2017	1.56028	0.462737	C38	1100	0.49476	1.67208	-3.7361	0	76403	6.4555	0.091414	52.51	0	243.14	2787	1	0.533199	5.59805	C38	4.89399	0.133719	0.0744	37.52	0.0053	2.58	32
300719	2017	0.96853	0.226487	C37	1100	0.13611	6.74817	-3.69403	0	0	41.2866	0.233317	52.51	1	243.14	2787	1	0.755262	5.59805	C37	4.89399	0.133719	0.0744	37.52	0.0171	2.58	32
600372	2017	0.499894	0.115127	C37	1100	0.648937	1.64428	-3.7947	1	105550	3.5737	0.085936	52.51	0	243.14	2787	1	0.208684	5.59805	C37	4.89399	0.133719	0.0744	37.52	0.011	2.58	32
603778	2017	1.07165	0.878799	E	1100	0.435553	2.15521	-3.70856	0	132580	4.9028	0.182765	52.51	1	243.14	2787	3	0.170723	5.59805	E	4.89399	0.133719	0.0744	37.52	0.0084	2.58	32
2383	2017	1.34199	0.097031	C39	1100	0.557242	1.18442	-3.90918	0	121716	1.6808	0.097101	52.51	1	243.14	2787	1	0.688849	5.59805	C39	4.89399	0.133719	0.0744	37.52	0.025	2.58	32
600258	2017	0.157541	0.203592	H	1100	0.547274	0.515195	-3.81988	1	88007	1.4775	0.123081	52.51	1	243.14	2787	2	-0.025795	5.59805	H	4.89399	0.133719	0.0744	37.52	0.0264	2.58	32
300379	2017	1.15726	0.183887	I	1100	0.073533	8.61846	-3.89439	0	0	1.2293	-1.0702	52.51	1	243.14	2787	2	-0.204613	5.59805	I	4.89399	0.133719	0.0744	37.52	0.0402	2.58	32
603123	2017	0.172274	0.337517	F	1100	0.407075	1.30701	-3.71792	1	65275	5.4008	0.038537	52.51	0	243.14	2787	3	-0.005738	5.59805	F	4.89399	0.133719	0.0744	37.52	0.006	2.58	32
300369	2017	1.17969	0.123141	I	1100	0.238094	3.28311	-3.83307	0	0	4.6097	0.144569	52.51	1	243.14	2787	1	0.387362	5.59805	I	4.89399	0.133719	0.0744	37.52	0.0396	2.58	32
2410	2017	1.35814	0.283294	I	1100	0.349992	3.48811	-3.55771	0	101242	4.9935	0.219831	52.51	1	243.14	2787	2	0.088189	5.59805	I	4.89399	0.133719	0.0744	37.52	0.0342	2.58	32
300075	2017	1.18729	0.234073	I	1100	0.328717	2.1931	-3.78529	0	158657	1.2293	0.167836	52.51	1	243.14	2787	1	0.301808	5.59805	I	4.89399	0.133719	0.0744	37.52	0.0098	2.58	32
300005	2017	0.508709	0.205906	C18	1100	0.20111	3.78168	-3.86835	0	124950	3.1186	-0.04972	52.51	1	243.14	2787	3	-0.095327	5.59805	C18	4.89399	0.133719	0.0744	37.52	0.0532	2.58	32
603970	2017	0.335482	0.223655	F	1100	0.688689	1.36615	-3.46043	1	0	1.595	0.035028	52.51	1	243.14	2787	2	0.078038	5.59805	F	4.89399	0.133719	0.0744	37.52	0.0164	2.58	32
2819	2017	1.05521	0.172009	F	1100	0.16493	5.53506	-3.61042	1	103256	1.595	0.03668	52.51	1	243.14	2787	3	0.062661	5.59805	F	4.89399	0.133719	0.0744	37.52	0.0173	2.58	32
600435	2017	0.489414	0.156723	C39	1100	0.457808	1.52173	-3.83776	1	258981	6.4555	0.068696	52.51	1	243.14	2787	1	0.042269	5.59805	C39	4.89399	0.133719	0.0744	37.52	0.0061	2.58	32
600159	2017	0.150651	0.108981	K	1100	0.325736	3.0517	-3.90933	1	120580	1.6116	0.045707	52.51	0	243.14	2787	1	0.188502	5.59805	K	4.89399	0.133719	0.0744	37.52	0.0079	2.58	32
600861	2017	0.1841	0.245467	F	1100	0.394444	1.45031	-4.15464	1	73414	5.4008	0.051337	52.51	0	243.14	2787	2	-0.10653	5.59805	F	4.89399	0.133719	0.0744	37.52	0.002	2.58	32
2755	2017	0.294041	0.152786	E	1100	0.324898	2.63234	-3.41783	0	91504	16.5359	0.054443	52.51	0	243.14	2787	1	0.25486	5.59805	E	4.89399	0.133719	0.0744	37.52	0.0013	2.58	32
603888	2017	0.473401	0.1315	I	1100	0.263812	6.09637	-3.83306	1	153848	2.8139	0.16471	52.51	1	243.14	2787	3	0.145353	5.59805	I	4.89399	0.133719	0.0744	37.52	0.6955	2.58	32
2362	2017	1.51472	0.14922	C39	1100	0.205834	3.41363	-3.52845	0	131372	1.6808	0.083273	52.51	1	243.14	2787	1	0.138147	5.59805	C39	4.89399	0.133719	0.0744	37.52	0.0506	2.58	32
300071	2017	0.314298	0.049965	L	1100	0.756774	1.00277	-3.71245	0	85947	1.6093	-0.071453	52.51	1	243.14	2787	1	0.100134	5.59805	L	4.89399	0.133719	0.0744	37.52	0.0116	2.58	32
300455	2017	0.446429	0.10867	C39	1100	0.140681	8.04648	-3.40865	1	70154	5.1365	0.278286	52.51	1	243.14	2787	3	0.016327	5.59805	C39	4.89399	0.133719	0.0744	37.52	0.0054	2.58	32
601898	2017	1.03652	0.849705	B	1100	0.573682	0.776577	-2.959	1	140572	12.2349	0.076788	52.51	1	243.14	2787	2	0.028903	5.59805	B	4.89399	0.133719	0.0744	37.52	0.1455	2.58	32
600055	2017	0.367374	0.074181	C35	1100	0.180886	4.04661	-3.92907	0	89297	1.6808	0.132182	52.51	1	243.14	2787	3	0.053841	5.59805	C35	4.89399	0.133719	0.0744	37.52	0.0068	2.58	32
2350	2017	2.33788	0.846301	C38	1100	0.555191	1.42952	-4.10294	0	149619	41.2866	0.04177	52.51	0	243.14	2787	1	0.243129	5.59805	C38	4.89399	0.133719	0.0744	37.52	0.0144	2.58	32
600161	2017	0.476355	0.186284	C27	1100	0.131339	10.5729	-3.91229	1	124373	7.3146	0.767692	52.51	1	243.14	2787	3	-0.366142	5.59805	C27	4.89399	0.133719	0.0744	37.52	0.0248	2.58	32
603588	2017	1.07985	1.61977	N	1100	0.584611	0.827913	-4.1573	0	93102	10.9255	0.12213	52.51	1	243.14	2787	1	0.345162	5.59805	N	4.89399	0.133719	0.0744	37.52	0.0358	2.58	32
600062	2017	0.783928	0.292475	C27	1100	0.168399	3.95331	-3.94336	1	94188	18.6544	0.165117	52.51	1	243.14	2787	2	0.14516	5.59805	C27	4.89399	0.133719	0.0744	37.52	0.0376	2.58	32
969	2017	1.96866	0.435248	C33	1100	0.419771	1.33228	-3.90022	1	144539	11.804	0.004205	52.51	1	243.14	2787	2	0.012389	5.59805	C33	4.89399	0.133719	0.0744	37.52	0.0133	2.58	32
600011	2017	3.7374	1.81762	D	1100	0.756522	0.311498	-3.29221	1	125546	37.483	0.026861	52.51	1	243.14	2787	1	0.223892	5.59805	D	4.89399	0.133719	0.0744	37.52	0.0682	2.58	32
600386	2017	0.47747	0.249802	F	1100	0.47971	2.59524	-3.87315	1	86805	1.595	0.036697	52.51	1	243.14	2787	3	0.036363	5.59805	F	4.89399	0.133719	0.0744	37.52	0.0032	2.58	32
2405	2017	1.75122	0.322322	I	1100	0.298499	1.59585	-3.74142	0	250668	2.5984	0.12469	52.51	1	243.14	2787	1	1.37708	5.59805	I	4.89399	0.133719	0.0744	37.52	0.094	2.58	32
603603	2017	1.41049	1.34296	N	1100	0.784807	1.04451	-4.02891	0	174138	13.1155	0.017612	52.51	1	243.14	2787	1	0.439386	5.59805	N	4.89399	0.133719	0.0744	37.52	0.0521	2.58	32
603860	2017	0.547985	0.115976	M	1100	0.184254	5.64417	-3.38076	1	0	10.1403	0.285615	52.51	0	243.14	2787	1	0.688347	5.59805	M	4.89399	0.133719	0.0744	37.52	0.013	2.58	32
600085	2017	0.487843	0.184239	C27	1100	0.296129	3.28988	-3.88894	1	132061	13.3829	0.160044	52.51	0	243.14	2787	2	0.096607	5.59805	C27	4.89399	0.133719	0.0744	37.52	0.4125	2.58	32
601088	2017	1.90572	1.02776	B	1100	0.339427	1.14442	-2.73673	1	254032	11.9199	0.285842	52.51	1	243.14	2787	3	-0.007942	5.59805	B	4.89399	0.133719	0.0744	37.52	0.2551	2.58	32
300662	2017	0.395629	0.143865	L	1100	0.295686	3.27072	-3.50742	0	0	5.4707	0.096188	52.51	1	243.14	2787	1	0.754162	5.59805	L	4.89399	0.133719	0.0744	37.52	0.025	2.58	32
2701	2017	1.04604	0.201703	C33	1100	0.591707	1.10013	-3.91482	0	120523	14.7784	0.135811	52.51	1	243.14	2787	3	-0.039525	5.59805	C33	4.89399	0.133719	0.0744	37.52	0.0481	2.58	32
300449	2017	0.501698	0.113204	C39	1100	0.326642	1.94718	-3.6271	0	80561	1.6808	0.087828	52.51	1	243.14	2787	1	0.895668	5.59805	C39	4.89399	0.133719	0.0744	37.52	0.0044	2.58	32
838	2017	0.301811	0.714544	K	1100	0.781799	1.55994	-4.26757	0	177540	5.4571	0.109734	52.51	1	243.14	2787	1	0.624637	5.59805	K	4.89399	0.133719	0.0744	37.52	0.0052	2.58	32
2738	2017	0.167041	0.133633	M	1100	0.318439	2.52154	-3.76031	0	65181	5.1365	0.115133	52.51	0	243.14	2787	1	0.030365	5.59805	M	4.89399	0.133719	0.0744	37.52	0.0063	2.58	32
300374	2017	2.13959	0.478287	C30	1100	0.428601	1.85524	-3.57419	0	0	47.0911	0.088012	52.51	0	243.14	2787	1	0.92226	5.59805	C30	4.89399	0.133719	0.0744	37.52	0.025	2.58	32
300289	2017	0.38225	0.175109	C27	1100	0.18743	3.20723	-3.90591	0	89529	58.7839	0.203388	52.51	1	243.14	2787	2	0.054758	5.59805	C27	4.89399	0.133719	0.0744	37.52	0.0077	2.58	32
300465	2017	0.596345	0.129377	I	1100	0.51119	1.70114	-3.8864	0	110336	1.2293	0.020087	52.51	1	243.14	2787	1	0.316377	5.59805	I	4.89399	0.133719	0.0744	37.52	0.0118	2.58	32
2186	2017	0.227032	0.342104	H	1100	0.225301	2.67608	-4.04039	1	106544	8.8131	0.108357	52.51	1	243.14	2787	2	0.044995	5.59805	H	4.89399	0.133719	0.0744	37.52	0.2066	2.58	32
600743	2017	0.17472	0.109526	K	1100	0.774641	2.33827	-4.00684	1	105187	1.6116	0.161878	52.51	1	243.14	2787	3	0.222775	5.59805	K	4.89399	0.133719	0.0744	37.52	0.0549	2.58	32
2542	2017	0.270036	0.149438	E	1100	0.492495	1.38742	-3.795	0	202566	4.4824	0.102318	52.51	0	243.14	2787	1	0.209451	5.59805	E	4.89399	0.133719	0.0744	37.52	0.01	2.58	32
603569	2017	0.258379	0.177174	L	1100	0.481294	1.60531	-3.71655	0	0	1.6093	0.092944	52.51	1	243.14	2787	1	0.188028	5.59805	L	4.89399	0.133719	0.0744	37.52	0.0157	2.58	32
300204	2017	0.487861	0.110983	C27	1100	0.159459	5.22923	-3.73715	0	69590	2.5193	0.218097	52.51	1	243.14	2787	2	0.118236	5.59805	C27	4.89399	0.133719	0.0744	37.52	0.0063	2.58	32
300541	2017	0.464844	0.080524	I	1100	0.446056	1.92579	-3.75645	0	78409	1.2293	0.050068	52.51	0	243.14	2787	1	0.237629	5.59805	I	4.89399	0.133719	0.0744	37.52	0.0119	2.58	32
600536	2017	0.646321	0.147813	I	1100	0.521267	1.81281	-3.83796	1	127052	6.5782	0.006119	52.51	0	243.14	2787	2	-0.11673	5.59805	I	4.89399	0.133719	0.0744	37.52	0.0056	2.58	32
600008	2017	1.16453	1.08791	D	1100	0.663999	0.508243	-3.65644	1	502476	15.586	0.108683	52.51	0	243.14	2787	1	0.286594	5.59805	D	4.89399	0.133719	0.0744	37.52	0.0307	2.58	32
600166	2017	0.827456	0.398774	C36	1100	0.694915	0.742517	-3.73522	1	362057	9.0512	0.000106	52.51	1	243.14	2787	1	0.15777	5.59805	C36	4.89399	0.133719	0.0744	37.52	0.2515	2.58	32
300223	2017	0.728674	0.10691	C39	1100	0.027605	49.6307	-3.53908	0	123436	3.5737	0.036433	52.51	0	243.14	2787	1	0.019326	5.59805	C39	4.89399	0.133719	0.0744	37.52	0.027	2.58	32
600578	2017	2.74428	0.925602	D	1100	0.565992	0.399688	-3.58001	1	135524	5.1861	0.023511	52.51	1	243.14	2787	1	0.132774	5.59805	D	4.89399	0.133719	0.0744	37.52	0.0084	2.58	32
2665	2017	2.23315	1.314	C38	1100	0.18077	4.51295	-3.78426	0	130106	6.4555	0.082306	52.51	0	243.14	2787	1	1.07282	5.59805	C38	4.89399	0.133719	0.0744	37.52	0.0145	2.58	32
600588	2017	1.25029	0.31545	I	1100	0.519664	1.05119	-3.99671	0	205179	2.8139	0.106596	52.51	1	243.14	2787	1	0.154572	5.59805	I	4.89399	0.133719	0.0744	37.52	0.1028	2.58	32
600657	2017	0.108149	0.067593	K	1100	0.860087	1.92698	-4.18414	1	114476	1.6116	0.116576	52.51	1	243.14	2787	2	0.104845	5.59805	K	4.89399	0.133719	0.0744	37.52	0.0386	2.58	32
300318	2017	0.93215	0.11242	C35	1100	0.410516	1.15322	-3.77951	0	86894	1.6808	0.224429	52.51	1	243.14	2787	1	0.307104	5.59805	C35	4.89399	0.133719	0.0744	37.52	0.0028	2.58	32
603377	2017	0.187231	0.107428	P	1100	0.305914	1.37749	-3.62671	0	56076	5.267	0.280998	52.51	1	243.14	2787	1	0.201351	5.59805	P	4.89399	0.133719	0.0744	37.52	0.0421	2.58	32
601111	2017	0.209351	0.16658	G	1100	0.597265	0.289308	-3.05684	1	249190	9.1859	0.095798	52.51	1	243.14	2787	2	0.05171	5.59805	G	4.89399	0.133719	0.0744	37.52	0.355	2.58	32
802	2017	0.088849	0.118466	R	1100	0.147361	5.08487	-3.95776	0	151191	1.6385	0.297024	52.51	1	243.14	2787	3	0.068798	5.59805	R	4.89399	0.133719	0.0744	37.52	0.027	2.58	32
2279	2017	0.825275	0.166404	I	1100	0.412913	1.88078	-3.79741	0	105525	4.6097	0.181647	52.51	1	243.14	2787	1	0.683824	5.59805	I	4.89399	0.133719	0.0744	37.52	0.0171	2.58	32
300231	2017	1.35808	0.147297	I	1100	0.468883	1.6059	-3.60048	0	99381	4.6097	0.156916	52.51	1	243.14	2787	1	0.370819	5.59805	I	4.89399	0.133719	0.0744	37.52	0.0055	2.58	32
970	2017	0.748869	0.360033	C39	1100	0.173145	4.46223	-3.87699	1	209993	6.4555	0.10936	52.51	1	243.14	2787	1	0.095452	5.59805	C39	4.89399	0.133719	0.0744	37.52	0.0125	2.58	32
300386	2017	1.11568	0.139073	I	1100	0.157023	8.34682	-3.87631	0	111892	3.1227	0.10479	52.51	0	243.14	2787	2	0.086405	5.59805	I	4.89399	0.133719	0.0744	37.52	0.0177	2.58	32
600560	2017	0.602166	0.242212	C35	1100	0.528873	1.62529	-3.81939	1	94534	3.5737	0.042835	52.51	1	243.14	2787	3	-0.021762	5.59805	C35	4.89399	0.133719	0.0744	37.52	0.0013	2.58	32
601766	2017	0.571657	0.273836	C37	1100	0.621854	1.25545	-2.77564	1	442809	6.3811	0.069869	52.51	1	243.14	2787	1	0.108954	5.59805	C37	4.89399	0.133719	0.0744	37.52	0.4884	2.58	32
2151	2017	0.495968	0.143869	C39	1100	0.31237	1.79829	-3.83553	0	147802	9.9112	0.064371	52.51	1	243.14	2787	3	0.187003	5.59805	C39	4.89399	0.133719	0.0744	37.52	0.0357	2.58	32
2612	2017	0.241435	0.113474	C18	1100	0.456768	0.725409	-3.59471	0	101404	3.1186	0.095137	52.51	1	243.14	2787	1	0.568638	5.59805	C18	4.89399	0.133719	0.0744	37.52	0.0123	2.58	32
300212	2017	0.72728	0.21549	I	1100	0.640926	1.74064	-3.7854	1	114111	3.1344	0.103225	52.51	1	243.14	2787	1	0.398519	5.59805	I	4.89399	0.133719	0.0744	37.52	0.0306	2.58	32
603859	2017	0.930818	0.440252	M	1100	0.134164	6.96005	-3.44549	0	0	5.1769	0.177951	52.51	1	243.14	2787	3	-0.003807	5.59805	M	4.89399	0.133719	0.0744	37.52	0.0165	2.58	32
2662	2017	0.76938	0.252757	C36	1100	0.521617	1.05716	-3.73557	0	118470	43.7573	0.068644	52.51	1	243.14	2787	1	0.210343	5.59805	C36	4.89399	0.133719	0.0744	37.52	0.0193	2.58	32
600871	2017	0.233745	0.252512	B	1100	1.03397	0.502222	-3.85685	1	211101	35.5754	-0.210296	52.51	1	243.14	2787	1	-0.168479	5.59805	B	4.89399	0.133719	0.0744	37.52	0.0598	2.58	32
300036	2017	0.350602	0.128482	I	1100	0.309673	2.28019	-3.93718	0	126471	1.2293	0.158624	52.51	1	243.14	2787	2	0.198452	5.59805	I	4.89399	0.133719	0.0744	37.52	0.0111	2.58	32
601016	2017	7.36014	4.57738	D	1100	0.629283	0.886121	-3.52174	1	152190	5.1861	0.27368	52.51	0	243.14	2787	1	0.112031	5.59805	D	4.89399	0.133719	0.0744	37.52	0.0085	2.58	32
300002	2018	1.20735	0.264567	I	1100	0.211728	1.82465	-3.83568	0	130141	2.5454	0.032978	54.93	1	269.9	2951	2	-0.041828	5.65393	I	5.02211	0.133554	0.0757	40.09	0.0239	2.93	38
600588	2018	0.732548	0.24097	I	1100	0.497273	1.135	-4.02958	0	263367	2.8863	0.122427	54.93	1	269.9	2951	3	0.084575	5.65393	I	5.02211	0.133554	0.0757	40.09	0.0854	2.93	38
786	2018	0.642427	0.111874	C30	1100	0.193719	2.44317	-3.93362	1	108814	22.0092	0.241135	54.93	1	269.9	2951	2	0.111563	5.65393	C30	5.02211	0.133554	0.0757	40.09	0.0316	2.93	38
603871	2018	0.321669	0.159331	G	1100	0.262773	3.13572	-3.64305	0	0	1.5761	0.080025	54.93	1	269.9	2951	1	1.39342	5.65393	G	5.02211	0.133554	0.0757	40.09	0.0162	2.93	38
300332	2018	2.04651	2.01733	D	1100	0.557681	0.581029	-3.58986	0	69467	10.4304	-0.011376	54.93	1	269.9	2951	2	-0.02599	5.65393	D	5.02211	0.133554	0.0757	40.09	0.004	2.93	38
603060	2018	0.960484	0.324224	M	1100	0.193561	4.49442	-4.45486	1	51654	12.2898	0.241024	54.93	1	269.9	2951	2	0.174284	5.65393	M	5.02211	0.133554	0.0757	40.09	0.008	2.93	38
300419	2018	0.987493	0.083844	I	1100	0.323928	2.4262	-3.5883	0	0	1.1875	-1.10388	54.93	1	269.9	2951	2	-0.315474	5.65393	I	5.02211	0.133554	0.0757	40.09	0.0041	2.93	38
600161	2018	0.684379	0.13932	C27	1100	0.142134	7.11618	-3.95789	1	100934	18.2766	0.296261	54.93	1	269.9	2951	2	0.382248	5.65393	C27	5.02211	0.133554	0.0757	40.09	0.0164	2.93	38
601117	2018	1.03499	0.437695	E	1100	0.639069	1.38703	-3.1931	1	116765	8.3317	0.033844	54.93	0	269.9	2951	1	0.109067	5.65393	E	5.02211	0.133554	0.0757	40.09	0.103	2.93	38
2368	2018	1.33967	0.113746	I	1100	0.674983	1.14579	-3.78385	1	92409	1.1875	0.057364	54.93	0	269.9	2951	2	0.084439	5.65393	I	5.02211	0.133554	0.0757	40.09	0.0188	2.93	38
601886	2018	0.347581	0.120993	E	1100	0.674513	1.23328	-3.80168	0	63219	4.9512	0.05399	54.93	1	269.9	2951	1	0.132034	5.65393	E	5.02211	0.133554	0.0757	40.09	0.0115	2.93	38
2310	2018	1.12705	1.15032	E	1100	0.693329	0.987436	-4.01231	0	155533	21.8702	0.139541	54.93	1	269.9	2951	1	0.198731	5.65393	E	5.02211	0.133554	0.0757	40.09	0.2172	2.93	38
2350	2018	1.95892	0.546781	C38	1100	0.488215	1.67464	-4.15144	0	90813	14.5665	0.048047	54.93	0	269.9	2951	1	0.223358	5.65393	C38	5.02211	0.133554	0.0757	40.09	0.0109	2.93	38
2038	2018	0.742095	0.114588	C27	1100	0.094167	6.36322	-3.87783	0	170466	7.3883	0.314485	54.93	1	269.9	2951	2	0.087941	5.65393	C27	5.02211	0.133554	0.0757	40.09	0.0277	2.93	38
300430	2018	1.0852	0.085593	C40	1100	0.227823	2.68592	-3.72243	0	0	16.9667	0.172567	54.93	0	269.9	2951	1	0.118447	5.65393	C40	5.02211	0.133554	0.0757	40.09	0.0043	2.93	38
601888	2018	0.114233	0.095709	L	1100	0.307781	2.51215	-3.44397	1	100948	1.5819	0.115434	54.93	0	269.9	2951	2	0.282589	5.65393	L	5.02211	0.133554	0.0757	40.09	0.1056	2.93	38
300200	2018	0.770163	0.184608	C26	1100	0.14216	3.31265	-3.86668	0	53943	24.2024	0.106219	54.93	0	269.9	2951	2	0.021865	5.65393	C26	5.02211	0.133554	0.0757	40.09	0.0022	2.93	38
2542	2018	0.274229	0.100328	E	1100	0.542878	1.46624	-3.82813	0	90921	8.2486	0.073107	54.93	0	269.9	2951	1	0.241171	5.65393	E	5.02211	0.133554	0.0757	40.09	0.0079	2.93	38
300472	2018	1.33483	0.110014	C35	1100	0.267715	1.76492	-3.69423	0	0	14.9914	0.045603	54.93	1	269.9	2951	1	-0.01694	5.65393	C35	5.02211	0.133554	0.0757	40.09	0.0062	2.93	38
300612	2018	0.441109	0.069932	L	1100	0.162603	4.9161	-3.35965	0	0	1.5819	0.084108	54.93	1	269.9	2951	2	-0.190935	5.65393	L	5.02211	0.133554	0.0757	40.09	0.0464	2.93	38
2829	2018	1.30497	0.074501	C39	1100	0.403044	1.9459	-3.6193	0	81869	1.6535	0.107254	54.93	0	269.9	2951	1	-0.015405	5.65393	C39	5.02211	0.133554	0.0757	40.09	0.0062	2.93	38
725	2018	1.81823	0.24094	C39	1100	0.604125	1.60205	-3.45087	1	958733	12.4263	0.041275	54.93	1	269.9	2951	1	0.187107	5.65393	C39	5.02211	0.133554	0.0757	40.09	0.1051	2.93	38
603903	2018	1.47447	0.860475	N	1100	0.636777	0.908283	-3.49142	0	56209	17.3048	0.117808	54.93	0	269.9	2951	1	0.786284	5.65393	N	5.02211	0.133554	0.0757	40.09	0.0124	2.93	38
601800	2018	0.363031	0.103509	E	1100	0.750455	1.0034	-2.47282	1	100849	4.9512	0.051291	54.93	1	269.9	2951	1	0.129659	5.65393	E	5.02211	0.133554	0.0757	40.09	0.2156	2.93	38
8	2018	0.768391	0.174634	C37	1100	0.29251	2.03244	-4.29772	1	145615	31.6413	0.168828	54.93	0	269.9	2951	3	-0.019849	5.65393	C37	5.02211	0.133554	0.0757	40.09	0.0396	2.93	38
2148	2018	1.03553	0.062933	I	1100	0.078958	7.34743	-3.7512	0	115406	1.1875	0.160412	54.93	1	269.9	2951	3	-0.062718	5.65393	I	5.02211	0.133554	0.0757	40.09	0.0026	2.93	38
402	2018	0.13334	0.023811	K	1100	0.749551	2.707	-5.23863	1	104313	1.5984	0.243486	54.93	1	269.9	2951	1	0.186169	5.65393	K	5.02211	0.133554	0.0757	40.09	0.0447	2.93	38
600578	2018	3.2526	0.826021	D	1100	0.599825	0.565077	-3.59512	1	93339	12.1583	0.06379	54.93	1	269.9	2951	1	0.12234	5.65393	D	5.02211	0.133554	0.0757	40.09	0.0047	2.93	38
2573	2018	1.3518	1.61186	N	1100	0.551032	1.15246	-3.81622	0	104105	10.5009	0.152365	54.93	1	269.9	2951	2	-0.152201	5.65393	N	5.02211	0.133554	0.0757	40.09	0.0066	2.93	38
300370	2018	1.22006	0.163401	C40	1100	0.763967	1.19056	-3.95628	0	0	16.8432	-0.411838	54.93	1	269.9	2951	1	0.017994	5.65393	C40	5.02211	0.133554	0.0757	40.09	0.0084	2.93	38
300072	2018	1.91579	0.683004	C26	1100	0.564264	1.89084	-3.89152	1	159178	45.7018	0.044223	54.93	1	269.9	2951	3	-0.000959	5.65393	C26	5.02211	0.133554	0.0757	40.09	0.0394	2.93	38
600050	2018	0.450218	0.146631	I	1100	0.414983	0.355129	-2.91505	1	458210	6.9356	0.040984	54.93	1	269.9	2951	2	-0.055534	5.65393	I	5.02211	0.133554	0.0757	40.09	0.1087	2.93	38
600206	2018	0.847689	0.147187	C32	1100	0.11334	9.77903	-3.91086	1	145531	25.346	0.019437	54.93	0	269.9	2951	1	0.053302	5.65393	C32	5.02211	0.133554	0.0757	40.09	0.0022	2.93	38
600271	2018	0.98887	0.117511	C39	1100	0.365811	2.92198	-3.79316	1	183722	4.3598	0.121671	54.93	0	269.9	2951	2	0.100612	5.65393	C39	5.02211	0.133554	0.0757	40.09	0.0763	2.93	38
300213	2018	0.968062	0.190206	C39	1100	0.364404	2.06144	-4.06529	0	87624	11.79	0.111495	54.93	1	269.9	2951	1	0.037946	5.65393	C39	5.02211	0.133554	0.0757	40.09	0.0118	2.93	38
2878	2018	0.417808	0.054261	L	1100	0.36484	2.17658	-3.84	0	0	1.5819	0.109282	54.93	1	269.9	2951	3	0.407777	5.65393	L	5.02211	0.133554	0.0757	40.09	0.0158	2.93	38
600582	2018	1.16837	0.450177	C35	1100	0.442783	2.1581	-3.71286	1	90755	12.7278	0.084542	54.93	0	269.9	2951	2	0.026559	5.65393	C35	5.02211	0.133554	0.0757	40.09	0.0217	2.93	38
600062	2018	0.939132	0.130543	C27	1100	0.232635	2.41316	-3.97861	1	80586	8.6172	0.144596	54.93	1	269.9	2951	2	0.091999	5.65393	C27	5.02211	0.133554	0.0757	40.09	0.0252	2.93	38
605	2018	1.32678	0.622073	D	1100	0.587193	0.954151	-4.03648	1	79497	12.1583	0.08988	54.93	0	269.9	2951	1	0.122457	5.65393	D	5.02211	0.133554	0.0757	40.09	0.0072	2.93	38
603025	2018	0.579338	0.162841	C39	1100	0.072176	10.6209	-3.83673	1	54491	9.9593	0.382415	54.93	0	269.9	2951	3	-0.067077	5.65393	C39	5.02211	0.133554	0.0757	40.09	0.0036	2.93	38
2657	2018	1.419	0.095348	I	1100	0.333003	1.98951	-3.75343	0	99747	4.5064	-0.001945	54.93	1	269.9	2951	3	-0.162663	5.65393	I	5.02211	0.133554	0.0757	40.09	0.0239	2.93	38
600658	2018	0.991718	0.132402	K	1100	0.508053	3.09362	-4.39702	1	65814	1.5984	0.266669	54.93	1	269.9	2951	1	0.235168	5.65393	K	5.02211	0.133554	0.0757	40.09	0.0068	2.93	38
603888	2018	0.523321	0.083833	I	1100	0.277828	5.5769	-3.87443	1	85783	3.0397	0.158579	54.93	1	269.9	2951	3	0.052509	5.65393	I	5.02211	0.133554	0.0757	40.09	0.7188	2.93	38
600361	2018	0.162615	0.05788	F	1100	0.734153	0.896996	-4.01909	0	68051	4.9547	0.008266	54.93	0	269.9	2951	3	0.064472	5.65393	F	5.02211	0.133554	0.0757	40.09	0.0486	2.93	38
600900	2018	2.96633	1.03421	D	1100	0.517137	0.166909	-3.10076	1	136898	6.6114	0.534855	54.93	1	269.9	2951	2	-0.01303	5.65393	D	5.02211	0.133554	0.0757	40.09	0.0574	2.93	38
2405	2018	1.95564	0.233374	I	1100	0.196669	1.98465	-3.78453	0	187188	4.5064	0.237469	54.93	1	269.9	2951	1	-0.059579	5.65393	I	5.02211	0.133554	0.0757	40.09	0.056	2.93	38
300315	2018	1.88425	0.056283	I	1100	0.124494	2.28048	-3.71748	0	222581	1.1875	-1.53576	54.93	0	269.9	2951	2	-0.407402	5.65393	I	5.02211	0.133554	0.0757	40.09	0.057	2.93	38
600031	2018	0.963003	0.227403	C35	1100	0.559441	1.52926	-3.57849	0	342758	9.7099	0.141136	54.93	1	269.9	2951	1	0.266787	5.65393	C35	5.02211	0.133554	0.0757	40.09	0.1592	2.93	38
839	2018	0.795681	0.187219	I	1100	0.474902	0.558695	-3.93549	1	307205	1.1875	0.565534	54.93	1	269.9	2951	3	0.046886	5.65393	I	5.02211	0.133554	0.0757	40.09	0.0926	2.93	38
603000	2018	0.50385	0.068707	I	1100	0.215144	3.43898	-3.67541	1	127012	1.1875	0.160348	54.93	1	269.9	2951	1	0.131247	5.65393	I	5.02211	0.133554	0.0757	40.09	0.1191	2.93	38
300449	2018	0.599358	0.076909	C39	1100	0.36041	1.75541	-3.68808	0	66077	1.6535	0.030475	54.93	1	269.9	2951	1	0.289099	5.65393	C39	5.02211	0.133554	0.0757	40.09	0.0116	2.93	38
300229	2018	0.859085	0.088652	I	1100	0.283492	2.02853	-4.13775	0	88832	1.1875	0.108868	54.93	1	269.9	2951	2	0.201268	5.65393	I	5.02211	0.133554	0.0757	40.09	0.0123	2.93	38
300663	2018	0.356788	0.075682	I	1100	0.475726	2.01817	-3.84293	0	0	1.1875	0.053428	54.93	1	269.9	2951	1	0.23901	5.65393	I	5.02211	0.133554	0.0757	40.09	0.0226	2.93	38
601669	2018	2.67174	0.541048	E	1100	0.799691	0.962584	-2.48223	1	114574	8.3317	0.04276	54.93	0	269.9	2951	1	0.238405	5.65393	E	5.02211	0.133554	0.0757	40.09	0.1661	2.93	38
603569	2018	0.306071	0.120242	L	1100	0.561199	1.62149	-3.75645	0	0	5.4397	0.086732	54.93	1	269.9	2951	1	0.445177	5.65393	L	5.02211	0.133554	0.0757	40.09	0.0175	2.93	38
300455	2018	0.490099	0.04816	C39	1100	0.134056	7.31418	-3.4571	1	72577	1.6535	0.272138	54.93	1	269.9	2951	2	0.054916	5.65393	C39	5.02211	0.133554	0.0757	40.09	0.0027	2.93	38
600463	2018	0.51007	0.087441	E	1100	0.497594	1.18311	-3.86277	1	54882	8.7144	0.028051	54.93	0	269.9	2951	1	0.000831	5.65393	E	5.02211	0.133554	0.0757	40.09	0.003	2.93	38
2279	2018	0.829136	0.092126	I	1100	0.644019	1.74371	-3.82825	0	95012	1.1875	-0.296962	54.93	1	269.9	2951	2	-0.303902	5.65393	I	5.02211	0.133554	0.0757	40.09	0.0091	2.93	38
603778	2018	1.03071	0.76928	E	1100	0.426601	1.92776	-3.74888	0	76884	4.9512	-0.061224	54.93	1	269.9	2951	1	0.00349	5.65393	E	5.02211	0.133554	0.0757	40.09	0.0094	2.93	38
300139	2018	1.63024	0.167698	C39	1100	0.216959	1.84283	-3.80699	0	125877	6.6855	-0.018952	54.93	1	269.9	2951	2	-0.028941	5.65393	C39	5.02211	0.133554	0.0757	40.09	0.004	2.93	38
2462	2018	0.31234	0.017081	F	1100	0.655983	1.52112	-3.73553	1	51503	1.587	0.043272	54.93	0	269.9	2951	1	0.178801	5.65393	F	5.02211	0.133554	0.0757	40.09	0.0076	2.93	38
600056	2018	0.570984	0.196468	C27	1100	0.600029	1.62037	-3.8919	1	104113	9.2338	0.073891	54.93	1	269.9	2951	1	0.196258	5.65393	C27	5.02211	0.133554	0.0757	40.09	0.0081	2.93	38
2662	2018	0.853994	0.21867	C36	1100	0.400751	0.870627	-3.78782	0	105700	16.8892	0.067606	54.93	1	269.9	2951	3	-0.210153	5.65393	C36	5.02211	0.133554	0.0757	40.09	0.0234	2.93	38
300485	2018	0.551553	0.056281	C27	1100	0.074287	9.15828	-3.89998	0	62532	5.0871	0.231669	54.93	1	269.9	2951	2	0.125196	5.65393	C27	5.02211	0.133554	0.0757	40.09	0.0059	2.93	38
300661	2018	0.579667	0.064963	C39	1100	0.174917	6.38201	-3.48766	0	0	8.7908	0.19452	54.93	1	269.9	2951	2	0.128466	5.65393	C39	5.02211	0.133554	0.0757	40.09	0.0099	2.93	38
838	2018	0.682568	0.235192	K	1100	0.841467	1.42351	-4.28603	0	111241	8.8964	0.048468	54.93	1	269.9	2951	1	0.447914	5.65393	K	5.02211	0.133554	0.0757	40.09	0.0054	2.93	38
300386	2018	1.06896	0.091625	I	1100	0.124595	7.43461	-3.91812	0	84700	3.0738	0.126	54.93	0	269.9	2951	3	0.021873	5.65393	I	5.02211	0.133554	0.0757	40.09	0.0186	2.93	38
600657	2018	0.164204	0.052707	K	1100	0.794302	1.66109	-4.14175	1	93483	1.5984	0.159258	54.93	1	269.9	2951	3	0.410418	5.65393	K	5.02211	0.133554	0.0757	40.09	0.0312	2.93	38
300445	2018	1.17715	0.110909	C40	1100	0.098925	7.35494	-3.51275	0	0	29.6335	0.34697	54.93	1	269.9	2951	2	0.0871	5.65393	C40	5.02211	0.133554	0.0757	40.09	0.0091	2.93	38
603859	2018	0.90465	0.274574	M	1100	0.189425	4.1447	-3.51599	0	0	1.1508	0.142984	54.93	1	269.9	2951	1	0.220048	5.65393	M	5.02211	0.133554	0.0757	40.09	0.0056	2.93	38
2467	2018	0.421161	0.056497	I	1100	0.220015	1.74201	-3.89504	0	107002	1.1875	0.096751	54.93	1	269.9	2951	2	0.068872	5.65393	I	5.02211	0.133554	0.0757	40.09	0.0084	2.93	38
603986	2018	0.920883	0.04616	C39	1100	0.336844	2.82047	-3.66191	0	141576	3.9515	0.185884	54.93	1	269.9	2951	1	0.111273	5.65393	C39	5.02211	0.133554	0.0757	40.09	0.0422	2.93	38
600085	2018	0.671498	0.135266	C27	1100	0.290478	3.30579	-3.91874	1	110724	7.7712	0.16026	54.93	1	269.9	2951	2	0.094582	5.65393	C27	5.02211	0.133554	0.0757	40.09	0.3167	2.93	38
300034	2018	1.30735	0.136961	C32	1100	0.265846	2.49252	-3.77613	1	79654	19.5621	0.153007	54.93	0	269.9	2951	2	0.361129	5.65393	C32	5.02211	0.133554	0.0757	40.09	0.0055	2.93	38
603098	2018	0.663581	0.342493	E	1100	0.485085	1.80574	-3.83175	0	0	10.7316	0.087076	54.93	1	269.9	2951	1	0.294644	5.65393	E	5.02211	0.133554	0.0757	40.09	0.0089	2.93	38
600008	2018	1.48579	0.825217	D	1100	0.655268	0.806691	-3.63352	1	224434	15.5597	0.107144	54.93	1	269.9	2951	1	0.352856	5.65393	D	5.02211	0.133554	0.0757	40.09	0.0142	2.93	38
300005	2018	0.520489	0.116889	C18	1100	0.153842	5.63128	-3.90069	0	111008	3.034	-0.102547	54.93	1	269.9	2951	3	-0.148786	5.65393	C18	5.02211	0.133554	0.0757	40.09	0.0303	2.93	38
300719	2018	1.04016	0.128349	C37	1100	0.18659	4.82042	-3.73982	0	0	40.4646	0.115303	54.93	1	269.9	2951	3	0.04496	5.65393	C37	5.02211	0.133554	0.0757	40.09	0.0128	2.93	38
601390	2018	0.544628	0.159333	E	1100	0.764347	1.04694	-2.44117	1	195300	15.3922	0.030766	54.93	0	269.9	2951	1	0.116804	5.65393	E	5.02211	0.133554	0.0757	40.09	0.3175	2.93	38
300045	2018	1.19691	0.064518	C35	1100	0.196932	3.67587	-3.80985	0	71699	1.6535	0.200222	54.93	1	269.9	2951	1	0.255863	5.65393	C35	5.02211	0.133554	0.0757	40.09	0.0078	2.93	38
2362	2018	1.7019	0.118487	C39	1100	0.235954	3.08104	-3.57938	0	93531	5.2128	0.024578	54.93	1	269.9	2951	3	0.085181	5.65393	C39	5.02211	0.133554	0.0757	40.09	0.0146	2.93	38
600058	2018	0.141742	0.100657	F	1100	0.678366	1.26892	-3.9165	1	92918	8.7775	-0.008369	54.93	1	269.9	2951	1	-0.029143	5.65393	F	5.02211	0.133554	0.0757	40.09	0.0068	2.93	38
300365	2018	2.03792	0.491412	I	1100	0.267682	3.24229	-3.85368	0	0	9.6295	0.252299	54.93	0	269.9	2951	1	0.232569	5.65393	I	5.02211	0.133554	0.0757	40.09	0.0158	2.93	38
300523	2018	1.33827	0.072545	I	1100	0.349219	2.61529	-3.64258	1	92625	1.1875	0.187035	54.93	1	269.9	2951	3	0.587847	5.65393	I	5.02211	0.133554	0.0757	40.09	0.0108	2.93	38
601600	2018	0.845448	0.445312	C32	1100	0.66313	0.787911	-3.26801	1	344520	39.1226	0.01345	54.93	1	269.9	2951	2	0.003645	5.65393	C32	5.02211	0.133554	0.0757	40.09	0.2479	2.93	38
300182	2018	1.05952	0.080594	R	1100	0.391128	1.43782	-3.58533	0	87459	1.6393	0.030317	54.93	1	269.9	2951	2	0.051649	5.65393	R	5.02211	0.133554	0.0757	40.09	0.0122	2.93	38
300291	2018	0.140292	0.084175	R	1100	0.11073	8.13965	-3.78915	0	0	1.6393	-5.292	54.93	1	269.9	2951	2	-0.536685	5.65393	R	5.02211	0.133554	0.0757	40.09	0.0268	2.93	38
300444	2018	1.41417	0.272201	C38	1100	0.565654	1.30039	-3.79444	0	88506	16.7947	0.097273	54.93	0	269.9	2951	1	0.532348	5.65393	C38	5.02211	0.133554	0.0757	40.09	0.0069	2.93	38
300736	2018	1.36387	0.046181	O	1100	0.144981	5.67101	-3.34738	0	0	0	0.038839	54.93	1	269.9	2951	1	0.71756	5.65393	O	5.02211	0.133554	0.0757	40.09	0.0134	2.93	38
600730	2018	0.498894	0.065892	K	1100	0.349307	20.9377	-4.18638	1	89614	5.2608	0.219907	54.93	0	269.9	2951	3	-0.131678	5.65393	K	5.02211	0.133554	0.0757	40.09	0.0132	2.93	38
603516	2018	1.62675	0.090549	C39	1100	0.064533	12.034	-3.28689	0	0	1.6535	0.313131	54.93	1	269.9	2951	1	1.44042	5.65393	C39	5.02211	0.133554	0.0757	40.09	0.0185	2.93	38
300477	2018	2.25217	0.273955	C38	1100	0.585383	1.02603	-3.99735	0	116595	5.2128	0.028092	54.93	1	269.9	2951	1	0.184687	5.65393	C38	5.02211	0.133554	0.0757	40.09	0.0084	2.93	38
2755	2018	0.542862	0.051171	E	1100	0.377678	1.99116	-3.58362	0	104295	7.7712	0.189344	54.93	0	269.9	2951	2	2.41373	5.65393	E	5.02211	0.133554	0.0757	40.09	0.0162	2.93	38
600118	2018	1.09928	0.070836	C39	1100	0.363996	2.17937	-3.97791	1	173519	1.6535	0.069923	54.93	1	269.9	2951	2	0.070659	5.65393	C39	5.02211	0.133554	0.0757	40.09	0.0045	2.93	38
666	2018	0.957542	0.201716	C35	1100	0.467485	1.78919	-3.90596	1	141761	29.124	0.363812	54.93	1	269.9	2951	3	0.05925	5.65393	C35	5.02211	0.133554	0.0757	40.09	0.0319	2.93	38
300073	2018	2.7267	0.234623	C30	1100	0.249408	3.54018	-3.83655	1	121187	21.3878	0.112247	54.93	1	269.9	2951	1	0.61513	5.65393	C30	5.02211	0.133554	0.0757	40.09	0.0181	2.93	38
300496	2018	0.727494	0.051803	I	1100	0.40401	1.83339	-3.53658	0	110636	2.5454	0.115719	54.93	1	269.9	2951	2	-0.020303	5.65393	I	5.02211	0.133554	0.0757	40.09	0.0193	2.93	38
601618	2018	1.18684	0.366089	E	1100	0.766084	1.14258	-2.71702	1	156735	32.494	0.033958	54.93	1	269.9	2951	2	0.058738	5.65393	E	5.02211	0.133554	0.0757	40.09	0.0375	2.93	38
2410	2018	1.58349	0.3186	I	1100	0.414529	2.08361	-3.5978	0	78434	6.3106	0.169334	54.93	1	269.9	2951	2	0.147037	5.65393	I	5.02211	0.133554	0.0757	40.09	0.0304	2.93	38
2554	2018	1.42851	0.595383	B	1100	0.552006	1.77866	-3.95402	0	108715	8.5048	-0.29027	54.93	1	269.9	2951	3	-0.172266	5.65393	B	5.02211	0.133554	0.0757	40.09	0.0144	2.93	38
300055	2018	1.44096	0.53216	E	1100	0.228978	1.90233	-3.95293	0	88526	14.0059	-0.044181	54.93	1	269.9	2951	2	-0.072314	5.65393	E	5.02211	0.133554	0.0757	40.09	0.0066	2.93	38
300418	2018	1.2875	0.066366	I	1100	0.397897	0.714336	-3.54651	0	138095	1.1875	0.422102	54.93	1	269.9	2951	2	-0.26797	5.65393	I	5.02211	0.133554	0.0757	40.09	0.0859	2.93	38
601718	2018	2.27815	0.525871	C18	1100	0.428663	2.61074	-3.37947	1	113721	40.3116	0.002246	54.93	1	269.9	2951	2	0.010047	5.65393	C18	5.02211	0.133554	0.0757	40.09	0.0224	2.93	38
2642	2018	1.03874	0.14808	I	1100	0.44737	1.65549	-3.83738	0	99512	2.5454	-0.523699	54.93	1	269.9	2951	1	-0.206422	5.65393	I	5.02211	0.133554	0.0757	40.09	0.0105	2.93	38
2186	2018	0.329473	0.225086	H	1100	0.207678	2.92844	-4.07843	1	82362	12.2615	0.06668	54.93	1	269.9	2951	2	-0.02385	5.65393	H	5.02211	0.133554	0.0757	40.09	0.131	2.93	38
600405	2018	2.74929	0.811413	C39	1100	0.583246	1.15252	-3.85608	0	102153	8.8465	-0.237128	54.93	0	269.9	2951	1	-0.10807	5.65393	C39	5.02211	0.133554	0.0757	40.09	1.9076	2.93	38
2780	2018	0.261875	0.060619	F	1100	0.266631	3.5738	-3.69866	0	56246	4.9992	0.015704	54.93	1	269.9	2951	1	0.060525	5.65393	F	5.02211	0.133554	0.0757	40.09	0.018	2.93	38
600195	2018	0.718798	0.122522	C27	1100	0.34828	1.60307	-3.95507	1	70855	13.9347	0.115086	54.93	0	269.9	2951	3	0.089304	5.65393	C27	5.02211	0.133554	0.0757	40.09	0.0115	2.93	38
300353	2018	1.59469	0.059884	C39	1100	0.324316	2.11213	-3.86925	0	110489	1.6535	0.106574	54.93	1	269.9	2951	1	0.10003	5.65393	C39	5.02211	0.133554	0.0757	40.09	0.0208	2.93	38
300324	2018	0.959044	0.178838	I	1100	0.39112	1.73287	-3.98983	0	0	2.5454	0.037091	54.93	1	269.9	2951	3	0.032111	5.65393	I	5.02211	0.133554	0.0757	40.09	0.0093	2.93	38
2893	2018	1.82928	0.621021	D	1100	0.654762	0.93258	-3.75072	0	0	13.8319	0.049038	54.93	1	269.9	2951	1	0.087203	5.65393	D	5.02211	0.133554	0.0757	40.09	0.014	2.93	38
600980	2018	1.33577	0.197462	C39	1100	0.24467	3.18127	-3.71769	1	71065	6.4	0.097969	54.93	1	269.9	2951	2	-0.001263	5.65393	C39	5.02211	0.133554	0.0757	40.09	0.0011	2.93	38
300271	2018	0.752279	0.091624	I	1100	0.2596	2.17608	-3.83752	0	79392	1.1875	0.200019	54.93	1	269.9	2951	2	0.136373	5.65393	I	5.02211	0.133554	0.0757	40.09	0.0132	2.93	38
300552	2018	1.15707	0.078405	I	1100	0.391361	2.26577	-4.02903	0	54112	10.1238	-0.003006	54.93	1	269.9	2951	3	0.120234	5.65393	I	5.02211	0.133554	0.0757	40.09	0.0073	2.93	38
603825	2018	0.55947	0.082884	I	1100	0.783835	1.22933	-4.1168	0	0	2.5454	0.01337	54.93	1	269.9	2951	1	0.304226	5.65393	I	5.02211	0.133554	0.0757	40.09	0.0178	2.93	38
151	2018	0.232944	0.077648	F	1100	0.536344	1.5203	-3.88367	1	133887	1.587	0.081619	54.93	1	269.9	2951	3	0.000377	5.65393	F	5.02211	0.133554	0.0757	40.09	0.01	2.93	38
65	2018	0.798411	0.325506	E	1100	0.597413	1.51443	-4.49208	1	84032	8.3317	0.079946	54.93	1	269.9	2951	2	-0.00145	5.65393	E	5.02211	0.133554	0.0757	40.09	0.0914	2.93	38
600313	2018	1.08145	0.140391	A	1100	0.326687	2.14313	-3.90608	1	124266	8.8333	0.003663	54.93	1	269.9	2951	3	-0.120708	5.65393	A	5.02211	0.133554	0.0757	40.09	0.0142	2.93	38
300048	2018	3.04747	0.678329	C38	1100	0.435917	1.6509	-3.75552	0	83500	14.9914	-0.210105	54.93	1	269.9	2951	3	-0.113785	5.65393	C38	5.02211	0.133554	0.0757	40.09	0.0021	2.93	38
300071	2018	0.274552	0.026824	L	1100	0.954998	0.874016	-3.7407	0	84594	1.5819	-0.21311	54.93	1	269.9	2951	2	-0.240954	5.65393	L	5.02211	0.133554	0.0757	40.09	0.0249	2.93	38
600037	2018	0.42365	0.170079	I	1100	0.181144	5.22706	-3.86532	1	89380	1.1875	0.257497	54.93	1	269.9	2951	2	0.039565	5.65393	I	5.02211	0.133554	0.0757	40.09	0.0282	2.93	38
2701	2018	1.21489	0.174853	C33	1100	0.582218	0.738579	-3.96025	0	91554	19.4884	0.065548	54.93	1	269.9	2951	2	-0.063055	5.65393	C33	5.02211	0.133554	0.0757	40.09	0.0305	2.93	38
601985	2018	1.81167	1.88616	D	1100	0.741652	0.868581	-2.82908	1	166925	8.4516	0.259348	54.93	0	269.9	2951	2	0.066916	5.65393	D	5.02211	0.133554	0.0757	40.09	0.0705	2.93	38
603803	2018	0.693708	0.102996	C39	1100	0.362125	2.38802	-3.91397	0	88299	1.6535	0.058833	54.93	1	269.9	2951	1	0.089047	5.65393	C39	5.02211	0.133554	0.0757	40.09	0.0065	2.93	38
300513	2018	1.6014	0.211736	I	1100	0.257649	2.06385	-3.86644	0	62029	2.7443	0.121229	54.93	0	269.9	2951	1	2.55352	5.65393	I	5.02211	0.133554	0.0757	40.09	0.0091	2.93	38
603860	2018	0.543801	0.070807	M	1100	0.14217	7.00775	-3.42351	1	0	6.9752	0.260206	54.93	1	269.9	2951	2	0.015901	5.65393	M	5.02211	0.133554	0.0757	40.09	0.004	2.93	38
600011	2018	3.8915	1.41019	D	1100	0.747705	0.447151	-3.30877	1	103287	12.1583	0.021479	54.93	1	269.9	2951	2	0.06535	5.65393	D	5.02211	0.133554	0.0757	40.09	0.0634	2.93	38
2665	2018	2.30826	1.24684	C38	1100	0.200986	2.47386	-3.82799	0	93228	6.4	-1.39059	54.93	0	269.9	2951	3	-0.079571	5.65393	C38	5.02211	0.133554	0.0757	40.09	0.0326	2.93	38
600733	2018	2.05025	0.815528	C36	1100	0.624866	1.45299	-4.00723	1	272199	8.5209	0.008844	54.93	1	269.9	2951	1	0.519948	5.65393	C36	5.02211	0.133554	0.0757	40.09	0.0504	2.93	38
2612	2018	0.230102	0.053287	C18	1100	0.41166	1.54323	-3.63346	0	69098	3.034	0.090004	54.93	1	269.9	2951	3	0.049594	5.65393	C18	5.02211	0.133554	0.0757	40.09	0.0082	2.93	38
600288	2018	1.00435	0.07929	C39	1100	0.385962	1.85336	-3.94695	0	119309	6.4	0.034867	54.93	1	269.9	2951	2	0.011811	5.65393	C39	5.02211	0.133554	0.0757	40.09	0.0041	2.93	38
600489	2018	0.365834	0.169025	B	1100	0.492147	1.04065	-3.7099	1	295206	46.4111	0.016483	54.93	0	269.9	2951	2	-0.012029	5.65393	B	5.02211	0.133554	0.0757	40.09	0.0265	2.93	38
600386	2018	0.676067	0.22231	F	1100	0.605366	1.22607	-3.9176	1	62162	1.587	0.040808	54.93	1	269.9	2951	3	0.274583	5.65393	F	5.02211	0.133554	0.0757	40.09	0.0038	2.93	38
798	2018	0.375057	0.089042	A	1100	0.244431	2.03778	-3.84555	1	53899	1.5824	0.081483	54.93	1	269.9	2951	2	0.018848	5.65393	A	5.02211	0.133554	0.0757	40.09	0.0148	2.93	38
882	2018	0.25734	0.131009	L	1100	0.420505	1.60696	-3.91824	1	144737	15.5145	0.213636	54.93	1	269.9	2951	3	-0.007975	5.65393	L	5.02211	0.133554	0.0757	40.09	0.0125	2.93	38
603138	2018	0.493275	0.114715	I	1100	0.342201	3.65976	-3.41211	0	0	4.9527	0.121149	54.93	1	269.9	2951	3	0.083463	5.65393	I	5.02211	0.133554	0.0757	40.09	0.9644	2.93	38
601766	2018	0.546458	0.146611	C37	1100	0.581329	1.20791	-2.83322	1	336885	10.8971	0.067257	54.93	1	269.9	2951	2	-0.047039	5.65393	C37	5.02211	0.133554	0.0757	40.09	0.2685	2.93	38
300016	2018	0.546117	0.098604	C27	1100	0.064349	7.14758	-4.11267	0	92035	19.1227	0.27424	54.93	1	269.9	2951	2	0.129578	5.65393	C27	5.02211	0.133554	0.0757	40.09	0.019	2.93	38
600372	2018	0.537857	0.168253	C37	1100	0.634501	1.44889	-3.8321	1	102292	11.8307	0.062037	54.93	0	269.9	2951	2	0.021747	5.65393	C37	5.02211	0.133554	0.0757	40.09	0.0111	2.93	38
300318	2018	0.975587	0.067684	C35	1100	0.541381	0.884793	-3.81899	0	69710	1.6535	0.173019	54.93	1	269.9	2951	1	-0.009179	5.65393	C35	5.02211	0.133554	0.0757	40.09	0.0051	2.93	38
2599	2018	0.707451	0.105711	C23	1100	0.351414	1.6679	-3.85208	0	47571	13.5518	0.076426	54.93	1	269.9	2951	1	0.032886	5.65393	C23	5.02211	0.133554	0.0757	40.09	0.0104	2.93	38
300406	2018	0.39327	0.055849	C27	1100	0.087156	8.36269	-3.79155	0	44207	2.4537	0.448575	54.93	1	269.9	2951	2	0.048378	5.65393	C27	5.02211	0.133554	0.0757	40.09	0.0039	2.93	38
601858	2018	0.875879	0.166059	R	1100	0.278898	3.61732	-3.59779	1	0	5.5096	0.188818	54.93	1	269.9	2951	2	0.090068	5.65393	R	5.02211	0.133554	0.0757	40.09	0.0178	2.93	38
2271	2018	0.79561	0.250141	C30	1100	0.588407	1.40786	-3.88347	0	94928	15.9291	0.129405	54.93	1	269.9	2951	1	0.475701	5.65393	C30	5.02211	0.133554	0.0757	40.09	0.0438	2.93	38
300608	2018	0.495249	0.142411	I	1100	0.399232	2.18096	-3.98339	0	0	2.8863	0.118349	54.93	0	269.9	2951	1	0.240237	5.65393	I	5.02211	0.133554	0.0757	40.09	0.0092	2.93	38
2371	2018	1.26448	0.091663	C35	1100	0.624914	1.2665	-3.82031	1	112455	9.9593	0.100538	54.93	1	269.9	2951	1	0.227871	5.65393	C35	5.02211	0.133554	0.0757	40.09	0.0075	2.93	38
603616	2018	0.931716	0.268716	C30	1100	0.645895	1.15269	-3.68806	0	94381	19.8121	0.033062	54.93	1	269.9	2951	2	0.227647	5.65393	C30	5.02211	0.133554	0.0757	40.09	0.0137	2.93	38
2659	2018	0.701153	0.057131	E	1100	0.444685	0.977729	-3.91343	1	54189	12.0092	-0.484586	54.93	1	269.9	2951	1	0.211042	5.65393	E	5.02211	0.133554	0.0757	40.09	0.0062	2.93	38
600376	2018	0.159187	0.072571	K	1100	0.815835	1.64599	-3.46558	1	73618	1.5984	0.143851	54.93	1	269.9	2951	1	0.211871	5.65393	K	5.02211	0.133554	0.0757	40.09	0.0598	2.93	38
600485	2018	0.46632	0.087893	C39	1100	0.610817	1.63849	-4.00779	0	258006	1.6535	-6.16349	54.93	1	269.9	2951	3	-0.122104	5.65393	C39	5.02211	0.133554	0.0757	40.09	0.0112	2.93	38
729	2018	1.11752	0.485992	C15	1100	0.222432	1.62803	-3.93491	1	114327	30.3907	0.033813	54.93	1	269.9	2951	2	-0.022602	5.65393	C15	5.02211	0.133554	0.0757	40.09	0.1169	2.93	38
2373	2018	1.88501	0.094607	I	1100	0.375057	1.72081	-3.5593	0	105833	3	0.131987	54.93	1	269.9	2951	3	1.0787	5.65393	I	5.02211	0.133554	0.0757	40.09	0.0196	2.93	38
603603	2018	1.42703	1.35312	N	1100	0.830715	0.661253	-4.05784	0	74481	11.954	-0.085355	54.93	0	269.9	2951	1	0.252661	5.65393	N	5.02211	0.133554	0.0757	40.09	0.0556	2.93	38
300065	2018	2.39547	0.156226	C39	1100	0.215061	3.4866	-3.80404	0	77918	1.6535	0.206722	54.93	1	269.9	2951	2	-0.020085	5.65393	C39	5.02211	0.133554	0.0757	40.09	0.0211	2.93	38
601226	2018	2.53203	0.894496	M	1100	0.555482	1.53117	-3.55013	1	74245	24.7934	0.013118	54.93	1	269.9	2951	1	0.027584	5.65393	M	5.02211	0.133554	0.0757	40.09	0.0094	2.93	38
600258	2018	0.268543	0.17311	H	1100	0.497576	0.660022	-3.86002	1	78501	1.4776	0.149999	54.93	1	269.9	2951	2	-0.001366	5.65393	H	5.02211	0.133554	0.0757	40.09	0.0277	2.93	38
2065	2018	1.03898	0.20962	I	1100	0.420781	2.06251	-3.74489	0	177219	5.8643	0.061482	54.93	1	269.9	2951	2	0.130818	5.65393	I	5.02211	0.133554	0.0757	40.09	0.0485	2.93	38
938	2018	1.14284	0.167466	C39	1100	0.372128	1.63989	-3.70589	1	146090	1.6535	0.065106	54.93	1	269.9	2951	2	0.140547	5.65393	C39	5.02211	0.133554	0.0757	40.09	0.0637	2.93	38
600886	2018	3.15871	0.781488	D	1100	0.68201	0.49412	-3.71815	1	114724	8.4516	0.236127	54.93	0	269.9	2951	2	0.05963	5.65393	D	5.02211	0.133554	0.0757	40.09	0.0268	2.93	38
2392	2018	0.681488	0.148028	C30	1100	0.334142	2.23722	-3.87795	0	76107	15.9291	0.133846	54.93	1	269.9	2951	3	-0.023389	5.65393	C30	5.02211	0.133554	0.0757	40.09	0.0033	2.93	38
300036	2018	0.490857	0.191708	I	1100	0.315165	2.04316	-3.9812	0	99323	1.1875	0.104048	54.93	1	269.9	2951	3	0.073416	5.65393	I	5.02211	0.133554	0.0757	40.09	0.014	2.93	38
2739	2018	0.108451	0.046479	R	1100	0.454359	0.698532	-3.584	0	148872	1.6393	0.112838	54.93	1	269.9	2951	2	-0.001454	5.65393	R	5.02211	0.133554	0.0757	40.09	0.0838	2.93	38
601101	2018	1.17489	0.776715	B	1100	0.426627	1.5858	-3.72701	1	84590	12.2331	0.230861	54.93	1	269.9	2951	2	0.017561	5.65393	B	5.02211	0.133554	0.0757	40.09	0.0136	2.93	38
600764	2018	0.717068	0.090278	C39	1100	0.277248	3.08156	-4.0881	1	71112	1.6535	0.229814	54.93	0	269.9	2951	3	-0.088066	5.65393	C39	5.02211	0.133554	0.0757	40.09	0.005	2.93	38
2151	2018	0.550051	0.08089	C39	1100	0.350986	2.10343	-3.87593	0	82492	14.4564	-0.095294	54.93	1	269.9	2951	1	-0.020344	5.65393	C39	5.02211	0.133554	0.0757	40.09	0.0256	2.93	38
2385	2018	1.8997	0.188995	C13	1100	0.407907	1.07761	-3.53252	0	107016	16.5882	0.032678	54.93	1	269.9	2951	2	-0.060344	5.65393	C13	5.02211	0.133554	0.0757	40.09	0.0595	2.93	38
620	2018	0.319144	0.142387	K	1100	0.813805	1.2022	-3.9266	0	74973	1.5984	0.135363	54.93	1	269.9	2951	2	0.044966	5.65393	K	5.02211	0.133554	0.0757	40.09	0.1495	2.93	38
603598	2018	0.350221	0.089039	L	1100	0.67928	1.22893	-3.62623	0	63153	1.5819	0.021853	54.93	0	269.9	2951	2	-0.137039	5.65393	L	5.02211	0.133554	0.0757	40.09	0.0116	2.93	38
300231	2018	1.34993	0.063278	I	1100	0.249475	2.95795	-3.67069	0	98594	1.1875	0.114571	54.93	1	269.9	2951	1	0.341523	5.65393	I	5.02211	0.133554	0.0757	40.09	0.0041	2.93	38
860	2018	0.484231	0.105538	C15	1100	0.610659	1.74978	-3.88233	1	111401	9.3573	0.088025	54.93	0	269.9	2951	2	0.078144	5.65393	C15	5.02211	0.133554	0.0757	40.09	0.0341	2.93	38
2439	2018	0.419007	0.086922	I	1100	0.260549	2.43848	-3.55773	0	106568	4.601	0.221543	54.93	1	269.9	2951	2	0.146248	5.65393	I	5.02211	0.133554	0.0757	40.09	0.0364	2.93	38
300296	2018	0.76354	0.063233	C39	1100	0.467457	1.73127	-4.03335	0	108183	8.2307	0.192072	54.93	1	269.9	2951	3	0.152948	5.65393	C39	5.02211	0.133554	0.0757	40.09	0.0924	2.93	38
970	2018	1.08978	0.287506	C39	1100	0.167134	4.57481	-3.91661	1	124579	22.4329	0.096149	54.93	1	269.9	2951	2	0.027661	5.65393	C39	5.02211	0.133554	0.0757	40.09	0.0063	2.93	38
603533	2018	1.16197	0.051076	I	1100	0.297778	2.89479	-3.49631	0	0	3.1193	0.072766	54.93	1	269.9	2951	3	0.177058	5.65393	I	5.02211	0.133554	0.0757	40.09	0.054	2.93	38
600723	2018	0.165345	0.13835	F	1100	0.378239	2.14791	-4.15473	1	68420	1.587	0.065753	54.93	0	269.9	2951	2	0.031336	5.65393	F	5.02211	0.133554	0.0757	40.09	0.0022	2.93	38
300369	2018	1.22873	0.083432	I	1100	0.188849	4.06984	-3.87359	0	0	1.1875	0.138162	54.93	1	269.9	2951	2	0.018737	5.65393	I	5.02211	0.133554	0.0757	40.09	0.0276	2.93	38
601992	2018	0.767023	0.173513	C30	1100	0.704728	1.30925	-3.01383	1	222930	15.9291	0.07903	54.93	1	269.9	2951	1	0.155329	5.65393	C30	5.02211	0.133554	0.0757	40.09	0.0497	2.93	38
300456	2018	1.42119	0.097552	C39	1100	0.424594	1.21503	-3.54832	0	76619	1.6535	0.169189	54.93	1	269.9	2951	2	0.058847	5.65393	C39	5.02211	0.133554	0.0757	40.09	0.0193	2.93	38
2051	2018	0.500999	0.156879	E	1100	0.485123	1.76116	-3.77237	1	71823	15.3922	0.136229	54.93	1	269.9	2951	2	-0.023699	5.65393	E	5.02211	0.133554	0.0757	40.09	0.0138	2.93	38
2504	2018	0.269784	0.046327	E	1100	0.789854	1.19509	-3.95717	0	146542	8.7144	0.014294	54.93	1	269.9	2951	3	-0.064544	5.65393	E	5.02211	0.133554	0.0757	40.09	0.0106	2.93	38
300191	2018	0.868489	0.649032	B	1100	0.098975	8.60914	-3.68241	0	0	6.9688	0.789832	54.93	1	269.9	2951	3	0.102183	5.65393	B	5.02211	0.133554	0.0757	40.09	0.0092	2.93	38
600511	2018	0.226344	0.070733	F	1100	0.506752	1.81863	-3.8329	1	79715	1.587	0.052619	54.93	1	269.9	2951	2	0.066638	5.65393	F	5.02211	0.133554	0.0757	40.09	0.0452	2.93	38
600007	2018	0.288732	0.178558	K	1100	0.375959	0.479494	-3.97414	0	54988	7.0908	0.334752	54.93	1	269.9	2951	2	-0.049142	5.65393	K	5.02211	0.133554	0.0757	40.09	0.0018	2.93	38
2649	2018	1.01771	0.120784	I	1100	0.271043	2.28791	-4.06913	0	99427	8.2716	0.086135	54.93	1	269.9	2951	1	0.165559	5.65393	I	5.02211	0.133554	0.0757	40.09	0.0138	2.93	38
931	2018	1.21447	0.125635	C27	1100	0.463328	1.65202	-3.91103	0	129260	25.4995	0.054353	54.93	1	269.9	2951	2	-0.033258	5.65393	C27	5.02211	0.133554	0.0757	40.09	0.0396	2.93	38
300011	2018	0.847037	0.159078	C37	1100	0.459597	1.61547	-3.79093	0	78551	8.2307	-0.417936	54.93	1	269.9	2951	2	-0.140588	5.65393	C37	5.02211	0.133554	0.0757	40.09	0.0135	2.93	38
603970	2018	0.561686	0.075993	F	1100	0.62974	1.48881	-3.49614	1	0	3.2339	0.042023	54.93	1	269.9	2951	3	-0.071167	5.65393	F	5.02211	0.133554	0.0757	40.09	0.0071	2.93	38
600055	2018	0.497082	0.080174	C35	1100	0.172934	3.76616	-3.97245	0	75322	6.4	0.185594	54.93	1	269.9	2951	2	0.050674	5.65393	C35	5.02211	0.133554	0.0757	40.09	0.0052	2.93	38
300352	2018	0.694653	0.117441	I	1100	0.121159	6.08466	-4.01604	0	119855	1.1875	0.156624	54.93	1	269.9	2951	3	0.034639	5.65393	I	5.02211	0.133554	0.0757	40.09	0.0135	2.93	38
601126	2018	0.974579	0.195547	C38	1100	0.297762	2.68699	-4.11777	0	66184	9.0102	0.067764	54.93	0	269.9	2951	2	0.02183	5.65393	C38	5.02211	0.133554	0.0757	40.09	0.0555	2.93	38
300150	2018	0.70731	0.063886	I	1100	0.136353	4.67461	-3.89066	0	72564	1.1875	0.057958	54.93	0	269.9	2951	2	-0.074358	5.65393	I	5.02211	0.133554	0.0757	40.09	0.0034	2.93	38
600855	2018	0.919487	0.082419	C35	1100	0.455484	1.84142	-4.45348	1	97740	1.6535	0.062426	54.93	0	269.9	2951	1	0.287134	5.65393	C35	5.02211	0.133554	0.0757	40.09	0.0089	2.93	38
601186	2018	0.407961	0.183851	E	1100	0.774064	1.08862	-2.45314	1	147431	18.4434	0.034682	54.93	1	269.9	2951	1	0.11654	5.65393	E	5.02211	0.133554	0.0757	40.09	0.4303	2.93	38
2383	2018	1.37532	0.060123	C39	1100	0.606825	1.03909	-3.947	0	92841	6.4	-0.144578	54.93	1	269.9	2951	1	0.054394	5.65393	C39	5.02211	0.133554	0.0757	40.09	0.0185	2.93	38
600266	2018	0.124847	0.099016	K	1100	0.763869	2.49153	-3.56109	1	94513	3.2555	0.135365	54.93	1	269.9	2951	3	0.119553	5.65393	K	5.02211	0.133554	0.0757	40.09	0.1581	2.93	38
600028	2018	0.282717	0.408184	B	1100	0.461374	0.892093	-2.47553	1	349870	28.5678	0.035098	54.93	1	269.9	2951	2	-0.002003	5.65393	B	5.02211	0.133554	0.0757	40.09	0.9733	2.93	38
600962	2018	0.864581	0.185725	C15	1100	0.498896	1.2768	-3.79564	1	80615	15.7297	0.014835	54.93	1	269.9	2951	3	0.060521	5.65393	C15	5.02211	0.133554	0.0757	40.09	0.0028	2.93	38
2713	2018	0.359238	0.095308	E	1100	0.605464	0.886288	-4.02858	0	52077	2.6542	0.090393	54.93	1	269.9	2951	2	-0.068947	5.65393	E	5.02211	0.133554	0.0757	40.09	0.0314	2.93	38
600166	2018	1.08443	0.31789	C36	1100	0.741702	0.956244	-3.78738	1	271798	17.129	-0.091816	54.93	1	269.9	2951	1	-0.056225	5.65393	C36	5.02211	0.133554	0.0757	40.09	0.189	2.93	38
2819	2018	1.06665	0.125796	F	1100	0.460226	2.06359	-3.74931	1	47675	1.587	0.073274	54.93	1	269.9	2951	3	0.769401	5.65393	F	5.02211	0.133554	0.0757	40.09	0.0046	2.93	38
601857	2018	0.23099	0.988635	B	1100	0.419976	0.73864	-2.29968	1	268125	3.3364	0.057279	54.93	1	269.9	2951	2	0.011496	5.65393	B	5.02211	0.133554	0.0757	40.09	1.7578	2.93	38
601908	2018	4.94477	1.39113	C35	1100	0.543188	0.902867	-3.74908	0	76289	6.4	0.220357	54.93	1	269.9	2951	1	0.137819	5.65393	C35	5.02211	0.133554	0.0757	40.09	0.0067	2.93	38
601016	2018	6.86735	3.23106	D	1100	0.64172	1.67652	-3.55304	1	97015	5.1551	0.28806	54.93	1	269.9	2951	1	0.076779	5.65393	D	5.02211	0.133554	0.0757	40.09	0.0124	2.93	38
600246	2018	0.171045	0.1065	K	1100	0.41101	2.47118	-3.92267	0	88377	1.5984	0.153095	54.93	1	269.9	2951	3	-0.023991	5.65393	K	5.02211	0.133554	0.0757	40.09	0.0318	2.93	38
2738	2018	0.308811	0.092355	M	1100	0.335649	1.62115	-3.90822	0	56609	9.9593	0.157359	54.93	0	269.9	2951	3	2.24813	5.65393	M	5.02211	0.133554	0.0757	40.09	0.0075	2.93	38
300383	2018	1.28029	0.087208	I	1100	0.340893	1.85511	-3.89244	0	156949	1.1875	0.130411	54.93	1	269.9	2951	1	0.072862	5.65393	I	5.02211	0.133554	0.0757	40.09	0.0291	2.93	38
600410	2018	0.689571	0.165821	I	1100	0.481012	1.14261	-4.33957	0	170412	4.9527	-0.047295	54.93	1	269.9	2951	2	-0.1587	5.65393	I	5.02211	0.133554	0.0757	40.09	0.0196	2.93	38
609	2018	0.175602	0.063107	S	1100	0.489026	3.2806	-4.14374	0	78223	1.3518	-2.21193	54.93	1	269.9	2951	3	0.69235	5.65393	S	5.02211	0.133554	0.0757	40.09	0.0037	2.93	38
300392	2018	1.01396	0.089808	I	1100	0.632731	1.13759	-3.75694	0	0	1.1875	0.010898	54.93	1	269.9	2951	1	-0.147761	5.65393	I	5.02211	0.133554	0.0757	40.09	0.0132	2.93	38
300251	2018	0.377521	0.072339	R	1100	0.203162	4.02691	-3.85556	0	133233	5.5096	1.29281	54.93	1	269.9	2951	3	-0.08737	5.65393	R	5.02211	0.133554	0.0757	40.09	0.1795	2.93	38
300058	2018	0.831701	0.062534	L	1100	0.619451	1.02073	-3.7392	0	147776	3.2516	0.021319	54.93	1	269.9	2951	2	0.013787	5.65393	L	5.02211	0.133554	0.0757	40.09	0.0627	2.93	38
601991	2018	3.2673	0.822146	D	1100	0.756261	0.37854	-3.42973	1	0	12.1583	0.043748	54.93	1	269.9	2951	1	0.221673	5.65393	D	5.02211	0.133554	0.0757	40.09	0.0335	2.93	38
603377	2018	0.21421	0.059359	P	1100	0.486895	0.985656	-3.67484	0	49001	5.2608	0.242387	54.93	1	269.9	2951	1	0.274372	5.65393	P	5.02211	0.133554	0.0757	40.09	0.047	2.93	38
300379	2018	1.42559	0.130211	I	1100	0.300119	1.56843	-3.95892	0	0	1.1875	0.340361	54.93	0	269.9	2951	1	0.300771	5.65393	I	5.02211	0.133554	0.0757	40.09	0.0375	2.93	38
603979	2018	0.431749	0.150458	B	1100	0.350684	2.95886	-3.55665	0	69806	4.7145	0.120466	54.93	1	269.9	2951	1	0.113393	5.65393	B	5.02211	0.133554	0.0757	40.09	0.0157	2.93	38
1965	2018	1.49123	0.260261	G	1100	0.407747	1.69692	-3.82807	1	125060	1.5761	0.716357	54.93	1	269.9	2951	1	0.29022	5.65393	G	5.02211	0.133554	0.0757	40.09	0.0155	2.93	38
300541	2018	0.532932	0.062698	I	1100	0.411706	2.04639	-3.79543	0	69509	2.5454	0.043857	54.93	0	269.9	2951	2	-0.008534	5.65393	I	5.02211	0.133554	0.0757	40.09	0.005	2.93	38
601111	2018	0.020255	0.016204	G	1100	0.587401	0.328475	-3.08588	1	218889	1.5761	0.071845	54.93	1	269.9	2951	2	0.033931	5.65393	G	5.02211	0.133554	0.0757	40.09	0.5774	2.93	38
300344	2018	0.550804	0.115959	C30	1100	0.501971	0.989825	-3.80725	0	94023	4.9527	0.097386	54.93	0	269.9	2951	3	-0.212055	5.65393	C30	5.02211	0.133554	0.0757	40.09	0.0097	2.93	38
300070	2018	3.97607	1.35813	N	1100	0.614632	0.906824	-3.59529	0	135565	13.0395	0.140395	54.93	1	269.9	2951	1	0.242199	5.65393	N	5.02211	0.133554	0.0757	40.09	0.0666	2.93	38
603698	2018	1.05839	0.466693	M	1100	0.275681	2.48455	-3.59238	1	54300	32.7912	0.158476	54.93	1	269.9	2951	2	-0.040075	5.65393	M	5.02211	0.133554	0.0757	40.09	0.0052	2.93	38
603818	2018	0.350754	0.269811	C21	1100	0.777314	1.53528	-4.15344	0	55710	7.7712	-0.015281	54.93	1	269.9	2951	1	2.46396	5.65393	C21	5.02211	0.133554	0.0757	40.09	0.0266	2.93	38
600560	2018	0.614761	0.177677	C35	1100	0.525145	1.64832	-3.8606	1	99480	3.4841	0.046026	54.93	0	269.9	2951	3	0.012226	5.65393	C35	5.02211	0.133554	0.0757	40.09	0.0028	2.93	38
603123	2018	0.32528	0.22738	F	1100	0.437735	1.35574	-3.75782	1	56437	15.3563	0.046962	54.93	0	269.9	2951	1	0.091316	5.65393	F	5.02211	0.133554	0.0757	40.09	0.0053	2.93	38
603	2018	0.211844	0.080929	B	1100	0.420842	0.737785	-4.11265	0	124111	5.1261	0.259016	54.93	1	269.9	2951	2	0.170137	5.65393	B	5.02211	0.133554	0.0757	40.09	0.0176	2.93	38
2707	2018	0.116671	0.036062	L	1100	0.543121	1.27952	-4.19795	0	70300	5.0183	0.007066	54.93	1	269.9	2951	1	0.047729	5.65393	L	5.02211	0.133554	0.0757	40.09	0.0615	2.93	38
969	2018	2.13312	0.313754	C33	1100	0.447671	1.21889	-3.94171	1	109753	10.8971	-0.041113	54.93	1	269.9	2951	2	-0.027318	5.65393	C33	5.02211	0.133554	0.0757	40.09	0.0105	2.93	38
601668	2018	0.540356	0.172005	E	1100	0.769441	1.27699	-2.11767	1	322680	17.3033	0.059755	54.93	0	269.9	2951	1	0.200426	5.65393	E	5.02211	0.133554	0.0757	40.09	0.0575	2.93	38
300399	2018	0.298133	0.049689	I	1100	0.146944	8.31895	-3.40724	0	67339	1.1875	0.0761	54.93	0	269.9	2951	3	-0.019908	5.65393	I	5.02211	0.133554	0.0757	40.09	0.0108	2.93	38
300166	2018	1.38886	0.147905	I	1100	0.164344	3.42134	-3.99703	0	109151	1.1875	0.298606	54.93	0	269.9	2951	1	0.186476	5.65393	I	5.02211	0.133554	0.0757	40.09	0.0321	2.93	38
300688	2018	1.2809	0.086314	L	1100	0.19269	4.81927	-3.18634	0	0	1.5819	0.006011	54.93	0	269.9	2951	3	0.019483	5.65393	L	5.02211	0.133554	0.0757	40.09	0.0082	2.93	38
300287	2018	1.58055	0.11866	I	1100	0.338506	2.02172	-3.79767	0	106532	8.2716	-1.39974	54.93	1	269.9	2951	1	-0.212604	5.65393	I	5.02211	0.133554	0.0757	40.09	0.0143	2.93	38
300364	2018	0.477663	0.071544	R	1100	0.159983	3.54116	-3.85628	0	97927	1.6393	-1.71917	54.93	1	269.9	2951	1	-0.125788	5.65393	R	5.02211	0.133554	0.0757	40.09	0.0159	2.93	38
300204	2018	0.690352	0.094713	C27	1100	0.113378	6.67403	-3.78022	0	58001	7.3883	0.185734	54.93	1	269.9	2951	2	0.054641	5.65393	C27	5.02211	0.133554	0.0757	40.09	0.0144	2.93	38
600977	2018	0.220339	0.070418	R	1100	0.264512	3.19649	-3.42291	1	98144	1.6393	0.221954	54.93	0	269.9	2951	2	0.067477	5.65393	R	5.02211	0.133554	0.0757	40.09	0.4518	2.93	38
600159	2018	0.132246	0.059826	K	1100	0.413651	2.6382	-3.95468	1	84459	1.5984	0.135074	54.93	0	269.9	2951	3	0.187574	5.65393	K	5.02211	0.133554	0.0757	40.09	0.0147	2.93	38
300289	2018	0.494949	0.101841	C27	1100	0.168746	3.1711	-3.94457	1	78533	54.7086	0.111165	54.93	1	269.9	2951	2	-0.014057	5.65393	C27	5.02211	0.133554	0.0757	40.09	0.0108	2.93	38
300117	2018	2.27603	0.843882	E	1100	0.797313	1.23876	-4.39528	0	84473	6.6322	0.016109	54.93	1	269.9	2951	1	0.216346	5.65393	E	5.02211	0.133554	0.0757	40.09	0.0105	2.93	38
300384	2018	0.457847	0.184162	M	1100	0.372575	1.99533	-3.89739	0	87752	8.8585	0.215008	54.93	0	269.9	2951	2	0.224668	5.65393	M	5.02211	0.133554	0.0757	40.09	0.0135	2.93	38
300079	2018	1.16279	0.083429	C39	1100	0.200906	3.28123	-3.87721	0	130722	3.4841	0.052203	54.93	0	269.9	2951	1	0.089447	5.65393	C39	5.02211	0.133554	0.0757	40.09	0.0119	2.93	38
600435	2018	0.529994	0.088332	C39	1100	0.441557	1.6295	-3.87781	1	146502	5.2128	0.073637	54.93	1	269.9	2951	2	0.008292	5.65393	C39	5.02211	0.133554	0.0757	40.09	0.0034	2.93	38
600861	2018	0.21649	0.077318	F	1100	0.347041	0.929639	-4.19293	1	68354	1.587	0.029575	54.93	0	269.9	2951	2	-0.062383	5.65393	F	5.02211	0.133554	0.0757	40.09	0.0011	2.93	38
603588	2018	1.46825	1.34211	N	1100	0.640565	0.952521	-4.1882	0	91805	14.2991	0.121485	54.93	1	269.9	2951	1	0.423426	5.65393	N	5.02211	0.133554	0.0757	40.09	0.019	2.93	38
300542	2018	1.19205	0.058625	I	1100	0.460589	1.92017	-3.86586	0	84896	1.1875	0.06473	54.93	1	269.9	2951	1	0.544742	5.65393	I	5.02211	0.133554	0.0757	40.09	0.017	2.93	38
300374	2018	2.09298	0.088843	C30	1100	0.443064	1.58389	-3.6175	0	0	23.808	0.105047	54.93	0	269.9	2951	1	0.055101	5.65393	C30	5.02211	0.133554	0.0757	40.09	0.0142	2.93	38
300223	2018	0.75641	0.036516	C39	1100	0.04679	39.4525	-3.5836	0	106165	4.0443	0.06014	54.93	0	269.9	2951	3	0.035634	5.65393	C39	5.02211	0.133554	0.0757	40.09	0.0171	2.93	38
802	2018	0.124381	0.082921	R	1100	0.242163	2.71776	-3.99614	0	121365	1.6393	0.300726	54.93	1	269.9	2951	2	0.147756	5.65393	R	5.02211	0.133554	0.0757	40.09	0.0101	2.93	38
600859	2018	0.18483	0.116375	F	1100	0.471124	1.00689	-4.0718	1	93326	40.7922	0.060981	54.93	1	269.9	2951	1	0.075069	5.65393	F	5.02211	0.133554	0.0757	40.09	0.1236	2.93	38
600860	2018	0.711776	0.394424	C35	1100	0.513784	1.04873	-4.10706	1	72364	14.4564	-0.123153	54.93	0	269.9	2951	2	-0.077699	5.65393	C35	5.02211	0.133554	0.0757	40.09	0.0052	2.93	38
600536	2018	0.632297	0.122077	I	1100	0.545409	1.64632	-3.87771	1	270651	6.7254	0.020944	54.93	0	269.9	2951	2	0.079516	5.65393	I	5.02211	0.133554	0.0757	40.09	0.0104	2.93	38
601898	2018	1.43806	0.856158	B	1100	0.581793	0.802291	-2.97841	1	121047	12.2331	0.08536	54.93	1	269.9	2951	2	0.063573	5.65393	B	5.02211	0.133554	0.0757	40.09	0.075	2.93	38
300010	2018	1.60844	0.063076	I	1100	0.530311	0.935407	-3.91318	0	94937	1.1875	-0.764948	54.93	1	269.9	2951	1	-0.109068	5.65393	I	5.02211	0.133554	0.0757	40.09	0.0343	2.93	38
601088	2018	1.96636	0.844471	B	1100	0.311268	1.89086	-2.76266	1	174678	19.9171	0.276962	54.93	1	269.9	2951	2	0.035468	5.65393	B	5.02211	0.133554	0.0757	40.09	0.1506	2.93	38
2771	2018	0.912047	0.116864	I	1100	0.449537	1.95618	-3.78591	0	67463	12.1989	0.053823	54.93	1	269.9	2951	3	0.057645	5.65393	I	5.02211	0.133554	0.0757	40.09	0.0057	2.93	38
600791	2018	0.305792	0.195707	K	1100	0.538233	1.83853	-4.15528	1	0	5.4337	0.060436	54.93	1	269.9	2951	3	0.073611	5.65393	K	5.02211	0.133554	0.0757	40.09	0.009	2.93	38
600743	2018	0.13519	0.064891	K	1100	0.827415	1.64531	-3.98157	1	76678	1.5984	0.159965	54.93	1	269.9	2951	1	0.445739	5.65393	K	5.02211	0.133554	0.0757	40.09	0.0661	2.93	38
300282	2018	0.979235	0.05634	C39	1100	0.143949	4.11018	-3.74283	0	56249	1.6535	0.165558	54.93	1	269.9	2951	3	0.117053	5.65393	C39	5.02211	0.133554	0.0757	40.09	0.0043	2.93	38
601949	2018	0.327201	0.089677	R	1100	0.394726	2.91573	-3.41046	1	76039	8.513	0.12382	54.93	1	269.9	2951	2	0.07266	5.65393	R	5.02211	0.133554	0.0757	40.09	0.0076	2.93	38
2066	2018	1.73439	0.219324	C30	1100	0.736514	0.926863	-3.83247	1	66353	11.432	0.021997	54.93	1	269.9	2951	2	0.006061	5.65393	C30	5.02211	0.133554	0.0757	40.09	0.0093	2.93	38
600100	2018	2.26617	0.645892	C39	1100	0.687257	1.09267	-3.73119	1	257008	15.9291	-0.139332	54.93	1	269.9	2951	1	0.000229	5.65393	C39	5.02211	0.133554	0.0757	40.09	0.0254	2.93	38
959	2018	1.09898	0.376394	C31	1100	0.730785	0.3176	-3.46543	1	96426	17.7598	0.047801	54.93	1	269.9	2951	2	0.007064	5.65393	C31	5.02211	0.133554	0.0757	40.09	0.2143	2.93	38
600138	2018	0.319757	0.108655	L	1100	0.440933	1.10325	-3.95335	1	88006	5.4397	0.100869	54.93	1	269.9	2951	1	0.120768	5.65393	L	5.02211	0.133554	0.0757	40.09	0.0323	2.93	38
2721	2018	0.300958	0.030512	C41	1100	0.649098	1.41774	-3.55682	1	131836	8.6172	0.000905	54.93	0	269.9	2951	3	-0.188455	5.65393	C41	5.02211	0.133554	0.0757	40.09	0.0505	2.93	38
300465	2018	0.60507	0.068095	I	1100	0.491062	1.48046	-3.93103	0	96774	1.1875	0.071457	54.93	1	269.9	2951	1	0.067526	5.65393	I	5.02211	0.133554	0.0757	40.09	0.0221	2.93	38
300212	2018	0.857214	0.147002	I	1100	0.6557	1.72919	-3.81403	1	100843	2.5454	0.138113	54.93	1	269.9	2951	1	0.228095	5.65393	I	5.02211	0.133554	0.0757	40.09	0.0286	2.93	38
996	2018	0.088633	0.088633	F	1100	0.128245	4.27755	-3.92284	0	185702	5.4098	0.235996	54.93	0	269.9	2951	3	0.043593	5.65393	F	5.02211	0.133554	0.0757	40.09	0.0143	2.93	38
601989	2018	1.50887	0.40789	C37	1100	0.547938	1.90192	-3.01163	1	442814	22.2688	-0.00238	54.93	0	269.9	2951	3	-0.047642	5.65393	C37	5.02211	0.133554	0.0757	40.09	0.2086	2.93	38
969	2019	2.39157	0.492501	C33	1100	0.418859	1.18655	-3.98424	1	117928	10.7259	0.026469	54.43	1	285.41	2989	3	-0.048546	5.70821	C33	5.23404	0.133457	0.0768	40.2	0.0117	2.93	74
300608	2019	0.649195	0.26649	I	1100	0.516246	1.55941	-4.05753	0	0	3.0665	0.101884	54.43	0	285.41	2989	1	0.346605	5.70821	I	5.23404	0.133457	0.0768	40.2	0.0074	2.93	74
300374	2019	2.26747	0.480377	C30	1100	0.47432	1.01855	-3.66288	0	0	14.6877	0.09331	54.43	0	285.41	2989	2	0.102655	5.70821	C30	5.23404	0.133457	0.0768	40.2	0.0121	2.93	74
603533	2019	1.09823	0.091289	I	1100	0.343671	2.34898	-3.55374	0	0	2.8716	0.08687	54.43	1	285.41	2989	3	0.201248	5.70821	I	5.23404	0.133457	0.0768	40.2	0.0389	2.93	74
601016	2019	8.13563	4.98221	D	1100	0.656061	1.42037	-3.5818	1	82538	8.4845	0.298067	54.43	1	285.41	2989	1	0.094273	5.70821	D	5.23404	0.133457	0.0768	40.2	0.0079	2.93	74
300383	2019	1.29769	0.301656	I	1100	0.317799	1.83041	-3.92746	0	101748	15.2779	0.129196	54.43	1	285.41	2989	1	0.074323	5.70821	I	5.23404	0.133457	0.0768	40.2	0.0284	2.93	74
931	2019	1.22413	0.238209	C27	1100	0.481596	1.53452	-3.95155	0	140999	12.9835	0.05948	54.43	1	285.41	2989	1	0.015429	5.70821	C27	5.23404	0.133457	0.0768	40.2	0.0508	2.93	74
300344	2019	0.564346	0.251121	L	1100	0.395427	0.973765	-3.83851	0	72957	4.8959	0.055281	54.43	0	285.41	2989	3	-0.060194	5.70821	L	5.23404	0.133457	0.0768	40.2	0.0033	2.93	74
603060	2019	0.701669	0.426304	M	1100	0.237128	2.38476	-4.51217	1	40311	8.8928	0.236884	54.43	1	285.41	2989	1	0.196563	5.70821	M	5.23404	0.133457	0.0768	40.2	0.0143	2.93	74
600313	2019	1.0604	0.300343	A	1100	0.314979	2.27052	-3.94568	1	124775	8.7641	0.010234	54.43	1	285.41	2989	2	-0.008639	5.70821	A	5.23404	0.133457	0.0768	40.2	0.0087	2.93	74
600271	2019	1.07304	0.301392	C39	1100	0.377165	2.76493	-3.82389	1	139084	4.3328	0.086212	54.43	0	285.41	2989	2	0.077609	5.70821	C39	5.23404	0.133457	0.0768	40.2	0.0537	2.93	74
2713	2019	0.404774	0.333071	E	1100	0.70762	0.761276	-4.06252	0	52589	1.2662	-0.047188	54.43	1	285.41	2989	2	-0.123843	5.70821	E	5.23404	0.133457	0.0768	40.2	0.0354	2.93	74
300016	2019	0	0	C27	1100	0.106731	4.37597	-4.17837	0	77153	2.4825	0.48891	54.43	1	285.41	2989	2	0.260025	5.70821	C27	5.23404	0.133457	0.0768	40.2	0.0132	2.93	74
600463	2019	0.485997	0.19064	E	1100	0.536605	1.09069	-3.90101	1	61523	8.7585	-0.016565	54.43	0	285.41	2989	2	-0.032903	5.70821	E	5.23404	0.133457	0.0768	40.2	0.0046	2.93	74
2504	2019	0.274758	0.108024	E	1100	0.837862	1.10915	-3.99429	0	109166	8.7585	-0.416409	54.43	1	285.41	2989	3	-0.144941	5.70821	E	5.23404	0.133457	0.0768	40.2	0.0072	2.93	74
603613	2019	0.481696	0.203688	I	1100	0.490422	2.0004	-3.80611	0	0	1.1435	0.033121	54.43	1	285.41	2989	1	1.6523	5.70821	I	5.23404	0.133457	0.0768	40.2	0.0193	2.93	74
402	2019	0.151081	0.085688	K	1100	0.759361	2.2053	-5.25339	1	71515	1.6013	0.219826	54.43	1	285.41	2989	2	0.090644	5.70821	K	5.23404	0.133457	0.0768	40.2	0.052	2.93	74
600058	2019	0.19167	0.18017	F	1100	0.673282	1.28398	-3.95761	1	92503	8.7544	0.003515	54.43	1	285.41	2989	3	-0.00934	5.70821	F	5.23404	0.133457	0.0768	40.2	0.0071	2.93	74
300663	2019	0.422299	0.114594	I	1100	0.485659	1.75977	-3.88889	0	0	1.1435	0.045799	54.43	1	285.41	2989	3	0.055058	5.70821	I	5.23404	0.133457	0.0768	40.2	0.0143	2.93	74
603516	2019	1.55091	0.142953	C39	1100	0.11499	5.83334	-3.35033	0	0	6.3686	0.333452	54.43	1	285.41	2989	3	0.163629	5.70821	C39	5.23404	0.133457	0.0768	40.2	0.0058	2.93	74
300797	2019	0.821026	0.253951	M	1100	0.27865	3.97387	-3.75823	1	0	4.6263	0.129659	54.43	1	285.41	2989	1	0.469071	5.70821	M	5.23404	0.133457	0.0768	40.2	0.0162	2.93	74
300117	2019	1.92171	1.27505	E	1100	0.772147	1.15458	-4.43704	0	74510	8.7585	0.010653	54.43	1	285.41	2989	3	-0.098305	5.70821	E	5.23404	0.133457	0.0768	40.2	0.0074	2.93	74
882	2019	0	0	L	1100	0.40957	1.45117	-3.95724	1	114195	14.7842	0.052268	54.43	0	285.41	2989	3	0.012173	5.70821	L	5.23404	0.133457	0.0768	40.2	0.0106	2.93	74
300229	2019	0.72389	0.218611	I	1100	0.266144	1.92267	-4.18243	0	82536	1.1435	0.183028	54.43	1	285.41	2989	2	0.088214	5.70821	I	5.23404	0.133457	0.0768	40.2	0.0157	2.93	74
603000	2019	0.705527	0.174429	I	1100	0.240911	3.16878	-3.71736	1	196148	1.1435	0.223935	54.43	1	285.41	2989	2	0.133447	5.70821	I	5.23404	0.133457	0.0768	40.2	0.1337	2.93	74
938	2019	1.06888	0.195296	C39	1100	0.408855	1.51179	-3.72239	1	132311	1.6004	0.065089	54.43	1	285.41	2989	3	0.12726	5.70821	C39	5.23404	0.133457	0.0768	40.2	0.0442	2.93	74
798	2019	0.37673	0.131037	A	1100	0.277772	1.46644	-3.89539	1	46744	1.5	-0.048308	54.43	1	285.41	2989	3	0.075082	5.70821	A	5.23404	0.133457	0.0768	40.2	0.0082	2.93	74
300365	2019	1.84352	0.442445	I	1100	0.239024	3.69171	-3.90112	0	0	4.8959	0.291462	54.43	0	285.41	2989	3	0.133933	5.70821	I	5.23404	0.133457	0.0768	40.2	0.0074	2.93	74
603377	2019	0.265858	0.133914	P	1100	0.52076	0.804222	-3.71686	0	50670	5.4359	0.233739	54.43	1	285.41	2989	2	0.11555	5.70821	P	5.23404	0.133457	0.0768	40.2	0.037	2.93	74
603267	2019	0.576895	0.173938	C39	1100	0.118557	8.99322	-3.8502	0	0	5.0556	0.315758	54.43	0	285.41	2989	1	0.623956	5.70821	C39	5.23404	0.133457	0.0768	40.2	0.0122	2.93	74
600372	2019	0.456973	0.220516	C37	1100	0.637733	1.49525	-3.86627	1	81797	11.2161	0.072702	54.43	0	285.41	2989	1	0.04829	5.70821	C37	5.23404	0.133457	0.0768	40.2	0.0077	2.93	74
300251	2019	0.374898	0.122694	R	1100	0.182977	2.45566	-3.89474	0	112905	16.102	0.392843	54.43	1	285.41	2989	2	0.013184	5.70821	R	5.23404	0.133457	0.0768	40.2	0.1665	2.93	74
300072	2019	1.8398	1.77131	C26	1100	0.468912	2.03504	-3.95376	1	124095	50.9056	0.01077	54.43	0	285.41	2989	2	-0.159701	5.70821	C26	5.23404	0.133457	0.0768	40.2	0.0287	2.93	74
2662	2019	0	0	C36	1100	0.478265	1.04187	-3.83749	0	83670	1.6004	-0.559396	54.43	1	285.41	2989	2	-0.316686	5.70821	C36	5.23404	0.133457	0.0768	40.2	0.0122	2.93	74
2657	2019	1.54264	0.137124	I	1100	0.286749	2.45361	-3.78658	0	90595	4.4658	-0.172347	54.43	1	285.41	2989	3	-0.173028	5.70821	I	5.23404	0.133457	0.0768	40.2	0.0121	2.93	74
300289	2019	0.464236	0.17113	C27	1100	0.154114	4.38851	-3.98372	1	66341	39.2251	0.060952	54.43	1	285.41	2989	2	-0.008721	5.70821	C27	5.23404	0.133457	0.0768	40.2	0.0081	2.93	74
688066	2019	0.727329	0.333637	I	1100	0.210255	5.03436	-3.53189	0	0	2.4357	0.157518	54.43	1	285.41	2989	1	0.955686	5.70821	I	5.23404	0.133457	0.0768	40.2	0.1911	2.93	74
300661	2019	0.700582	0.141948	C39	1100	0.195654	4.96784	-3.56187	0	0	8.9893	0.23832	54.43	1	285.41	2989	2	0.311742	5.70821	C39	5.23404	0.133457	0.0768	40.2	0.0334	2.93	74
300788	2019	0.36416	0.170333	R	1100	0.370619	2.54419	-4.17878	1	0	8.517	0.127279	54.43	1	285.41	2989	1	0.579574	5.70821	R	5.23404	0.133457	0.0768	40.2	0.2739	2.93	74
600871	2019	0.32868	0.300033	B	1100	0.891027	0.583147	-3.93642	1	145060	38.9196	0.017908	54.43	1	285.41	2989	1	0.019123	5.70821	B	5.23404	0.133457	0.0768	40.2	0.042	2.93	74
300612	2019	1.2023	0.156822	L	1100	0.25357	2.75255	-3.43813	0	0	1.5862	0.041612	54.43	0	285.41	2989	2	0.219437	5.70821	L	5.23404	0.133457	0.0768	40.2	0.0187	2.93	74
300191	2019	0.949623	1.0933	B	1100	0.318036	4.00762	-3.74674	0	0	2.9564	0.237848	54.43	1	285.41	2989	1	0.263834	5.70821	B	5.23404	0.133457	0.0768	40.2	0.0115	2.93	74
300045	2019	1.22231	0.138999	C35	1100	0.260324	2.81008	-3.84871	0	85159	1.6004	-0.222242	54.43	1	285.41	2989	1	-0.016031	5.70821	C35	5.23404	0.133457	0.0768	40.2	0.0071	2.93	74
603778	2019	0.831289	0.895601	E	1100	0.41449	2.06938	-3.78404	0	65849	6.4335	0.067556	54.43	1	285.41	2989	3	-0.050086	5.70821	E	5.23404	0.133457	0.0768	40.2	0.013	2.93	74
300456	2019	1.40212	0.177208	C39	1100	0.193477	3.01949	-3.5956	0	105046	1.6004	0.197979	54.43	1	285.41	2989	1	0.270272	5.70821	C39	5.23404	0.133457	0.0768	40.2	0.0166	2.93	74
300444	2019	1.19872	0.390888	C38	1100	0.736605	1.17774	-3.82205	0	91744	29.2571	-0.567926	54.43	0	285.41	2989	2	-0.275259	5.70821	C38	5.23404	0.133457	0.0768	40.2	0.0064	2.93	74
601618	2019	1.31759	0.659545	E	1100	0.74503	1.13569	-2.74033	1	160030	32.8236	0.027588	54.43	1	285.41	2989	2	0.044634	5.70821	E	5.23404	0.133457	0.0768	40.2	0.0356	2.93	74
2065	2019	1.10029	0.320013	I	1100	0.429821	2.05151	-3.77995	0	136452	4.4658	0.06942	54.43	1	285.41	2989	2	0.051816	5.70821	I	5.23404	0.133457	0.0768	40.2	0.0315	2.93	74
603803	2019	0	0	C39	1100	0.327822	2.65612	-3.95408	0	82354	3.7008	0.082988	54.43	1	285.41	2989	2	0.003933	5.70821	C39	5.23404	0.133457	0.0768	40.2	0.0049	2.93	74
2573	2019	1.37789	2.28242	N	1100	0.486339	1.17669	-3.86072	1	79527	21.0456	0.121969	54.43	1	285.41	2989	2	-0.074844	5.70821	N	5.23404	0.133457	0.0768	40.2	0.0135	2.93	74
2186	2019	0.418503	0.351543	H	1100	0.211877	2.18281	-4.11753	1	72722	8.3695	0.04493	54.43	1	285.41	2989	2	-0.010835	5.70821	H	5.23404	0.133457	0.0768	40.2	0.1555	2.93	74
300785	2019	1.05506	0.182972	I	1100	0.277667	4.696	-3.36465	0	0	1.1435	0.196028	54.43	1	285.41	2989	1	1.00624	5.70821	I	5.23404	0.133457	0.0768	40.2	0.4148	2.93	74
300477	2019	1.84769	0.24232	C38	1100	0.566162	0.927029	-4.03722	0	70126	9.8237	0.037018	54.43	1	285.41	2989	2	-0.012432	5.70821	C38	5.23404	0.133457	0.0768	40.2	0.0134	2.93	74
600361	2019	0.153726	0.137544	F	1100	0.711129	0.8804	-4.06283	0	63219	4.9305	0.008894	54.43	0	285.41	2989	2	-0.066927	5.70821	F	5.23404	0.133457	0.0768	40.2	0.0243	2.93	74
600031	2019	1.11764	0.374446	C35	1100	0.497172	1.62521	-3.57021	0	338935	15.9843	0.182056	54.43	1	285.41	2989	2	0.227267	5.70821	C35	5.23404	0.133457	0.0768	40.2	0.2124	2.93	74
300065	2019	2.34645	0.231692	C39	1100	0.189116	3.57024	-3.84541	0	64535	3.7008	0.15364	54.43	1	285.41	2989	1	0.018239	5.70821	C39	5.23404	0.133457	0.0768	40.2	0.0108	2.93	74
600860	2019	0.914172	0.47994	C35	1100	0.580675	0.999285	-4.14122	1	74327	14.1811	-0.133701	54.43	0	285.41	2989	3	-0.05894	5.70821	C35	5.23404	0.133457	0.0768	40.2	0.0095	2.93	74
603979	2019	0.406827	0.261126	B	1100	0.336399	2.46593	-3.59586	0	63567	8.1647	0.122905	54.43	1	285.41	2989	2	0.04776	5.70821	B	5.23404	0.133457	0.0768	40.2	0.0105	2.93	74
300455	2019	0.81243	0.208845	C39	1100	0.367719	2.28272	-3.60773	1	92450	6.3686	0.179869	54.43	0	285.41	2989	1	1.64168	5.70821	C39	5.23404	0.133457	0.0768	40.2	0.0057	2.93	74
601600	2019	0.998428	0.625638	C32	1100	0.651722	0.704264	-3.30461	1	214867	31.1362	0.010298	54.43	1	285.41	2989	2	0.010925	5.70821	C32	5.23404	0.133457	0.0768	40.2	0.1084	2.93	74
65	2019	0.663296	0.349848	E	1100	0.630137	1.3476	-4.51243	1	79993	8.3885	0.077343	54.43	1	285.41	2989	1	0.288097	5.70821	E	5.23404	0.133457	0.0768	40.2	0.0831	2.93	74
600886	2019	3.34446	1.40587	D	1100	0.668949	0.728632	-3.75235	1	112622	8.4845	0.241249	54.43	0	285.41	2989	2	0.018184	5.70821	D	5.23404	0.133457	0.0768	40.2	0.0263	2.93	74
603	2019	0	0	B	1100	0.387562	1.12651	-4.15637	0	127049	1.4218	0.243183	54.43	1	285.41	2989	2	0.172278	5.70821	B	5.23404	0.133457	0.0768	40.2	0.015	2.93	74
300182	2019	1.06762	0.102999	R	1100	0.418392	1.17049	-3.64479	0	104420	1.6412	-0.672179	54.43	1	285.41	2989	2	-0.203885	5.70821	R	5.23404	0.133457	0.0768	40.2	0.0141	2.93	74
300445	2019	1.15924	0.283042	C40	1100	0.098074	6.71631	-3.56997	0	0	32.2994	0.307267	54.43	1	285.41	2989	2	0.09819	5.70821	C40	5.23404	0.133457	0.0768	40.2	0.0144	2.93	74
2368	2019	1.28161	0.105367	I	1100	0.678774	1.23695	-3.81664	1	85816	1.1435	0.053649	54.43	0	285.41	2989	1	0.140229	5.70821	I	5.23404	0.133457	0.0768	40.2	0.0198	2.93	74
600410	2019	0.609805	0.217218	I	1100	0.44774	1.34495	-4.38031	0	238496	4.8959	0.047808	54.43	1	285.41	2989	3	-0.013125	5.70821	I	5.23404	0.133457	0.0768	40.2	0.0186	2.93	74
300736	2019	1.39549	0.127672	O	1100	0.219064	3.87749	-3.31975	0	0	0	-0.240702	54.43	1	285.41	2989	3	-0.263831	5.70821	O	5.23404	0.133457	0.0768	40.2	0.0077	2.93	74
603927	2019	0.592113	0.181615	I	1100	0.605237	1.59598	-4.07793	1	0	5.758	0.071529	54.43	0	285.41	2989	1	0.220189	5.70821	I	5.23404	0.133457	0.0768	40.2	0.0314	2.93	74
2151	2019	0.683292	0.129716	C39	1100	0.414525	1.66829	-3.91695	0	116286	14.1811	-0.254267	54.43	1	285.41	2989	1	-0.062113	5.70821	C39	5.23404	0.133457	0.0768	40.2	0.0251	2.93	74
601111	2019	0.332558	0.2304	G	1100	0.655479	0.319682	-3.06222	1	163370	7.0094	0.067398	54.43	1	285.41	2989	2	0.207362	5.70821	G	5.23404	0.133457	0.0768	40.2	0.3167	2.93	74
600405	2019	2.65278	1.036	C39	1100	0.586613	1.06079	-3.89619	0	95406	8.4689	0.007611	54.43	0	285.41	2989	2	0.001665	5.70821	C39	5.23404	0.133457	0.0768	40.2	1.6667	2.93	74
600028	2019	0.690759	0.882891	B	1100	0.500359	0.773553	-2.46732	1	268788	30.9415	0.03035	54.43	1	285.41	2989	2	0.102218	5.70821	B	5.23404	0.133457	0.0768	40.2	0.8515	2.93	74
601068	2019	0.611178	0.273794	E	1100	0.72508	1.27276	-3.55779	1	0	31.3932	0.010534	54.43	1	285.41	2989	1	0.142124	5.70821	E	5.23404	0.133457	0.0768	40.2	0.0043	2.93	74
600489	2019	0.336852	0.275233	B	1100	0.502668	1.02707	-3.74121	1	234775	38.9196	0.029867	54.43	0	285.41	2989	2	0.051747	5.70821	B	5.23404	0.133457	0.0768	40.2	0.0282	2.93	74
601718	2019	2.48214	0.826804	C18	1100	0.420217	2.16463	-3.42197	1	114758	45.6135	0.005875	54.43	1	285.41	2989	3	-0.016164	5.70821	C18	5.23404	0.133457	0.0768	40.2	0.0154	2.93	74
600118	2019	0	0	C39	1100	0.368642	2.17141	-4.01101	1	169279	1.6004	0.064006	54.43	1	285.41	2989	1	0.114893	5.70821	C39	5.23404	0.133457	0.0768	40.2	0.0073	2.93	74
300036	2019	0.549227	0.268177	I	1100	0.30628	1.94214	-4.02528	0	79836	1.1435	0.129271	54.43	1	285.41	2989	2	0.084739	5.70821	I	5.23404	0.133457	0.0768	40.2	0.0119	2.93	74
300773	2019	0.790414	0.11831	I	1100	0.551479	1.43372	-3.6936	0	0	2.8716	0.183033	54.43	0	285.41	2989	1	1.2204	5.70821	I	5.23404	0.133457	0.0768	40.2	0.228	2.93	74
2829	2019	1.2364	0.079989	C39	1100	0.346859	2.27227	-3.64879	0	51809	1.6004	-0.354808	54.43	0	285.41	2989	2	-0.095458	5.70821	C39	5.23404	0.133457	0.0768	40.2	0.0058	2.93	74
300406	2019	0.375046	0.096048	C27	1100	0.084997	6.79569	-3.84354	0	50234	2.4825	0.449246	54.43	1	285.41	2989	2	0.155147	5.70821	C27	5.23404	0.133457	0.0768	40.2	0.007	2.93	74
600968	2019	2.73442	1.88165	B	1100	0.360536	1.39004	-3.58939	1	0	42.6634	0.051384	54.43	1	285.41	2989	2	0.06918	5.70821	B	5.23404	0.133457	0.0768	40.2	0.505	2.93	74
300231	2019	1.30545	0.107184	I	1100	0.506739	1.53712	-3.73443	0	78299	1.1435	0.101885	54.43	1	285.41	2989	1	0.361755	5.70821	I	5.23404	0.133457	0.0768	40.2	0.0058	2.93	74
601598	2019	0.093577	0.043189	G	1100	0.511177	1.25179	-3.57704	1	0	5.0141	0.04342	54.43	1	285.41	2989	2	0.006378	5.70821	G	5.23404	0.133457	0.0768	40.2	0.0692	2.93	74
601858	2019	0.964779	0.271769	R	1100	0.290871	3.34916	-3.63779	1	0	5.512	0.177626	54.43	1	285.41	2989	3	0.134228	5.70821	R	5.23404	0.133457	0.0768	40.2	0.0063	2.93	74
601669	2019	2.37777	0.661669	E	1100	0.762095	1.05097	-2.46612	1	110684	11.6863	0.039239	54.43	0	285.41	2989	1	0.140167	5.70821	E	5.23404	0.133457	0.0768	40.2	0.1763	2.93	74
601886	2019	0.277835	0.153431	E	1100	0.681729	1.24335	-3.83477	0	63157	8.2917	0.035016	54.43	1	285.41	2989	3	0.049306	5.70821	E	5.23404	0.133457	0.0768	40.2	0.0091	2.93	74
600429	2019	0.514065	0.211795	C14	1100	0.549304	1.23108	-4.00058	1	69122	3.0877	0.033062	54.43	1	285.41	2989	2	-0.006504	5.70821	C14	5.23404	0.133457	0.0768	40.2	0.0318	2.93	74
688033	2019	0.552419	0.18414	C37	1100	0.083699	10.6236	-3.53548	0	0	5.0556	0.553492	54.43	0	285.41	2989	1	0.882957	5.70821	C37	5.23404	0.133457	0.0768	40.2	0.1617	2.93	74
300005	2019	0.750492	0.355179	C18	1100	0.15686	5.53294	-3.94262	0	94801	17.8192	0.073415	54.43	1	285.41	2989	1	0.037284	5.70821	C18	5.23404	0.133457	0.0768	40.2	0.0375	2.93	74
2371	2019	1.17996	0.15748	C35	1100	0.555856	1.76795	-3.8385	1	87773	9.8237	0.10364	54.43	1	285.41	2989	1	0.373272	5.70821	C35	5.23404	0.133457	0.0768	40.2	0.0067	2.93	74
2738	2019	0.790005	0.24735	M	1100	0.338347	2.03161	-3.95523	0	56158	19.0451	0.138148	54.43	0	285.41	2989	1	0.250963	5.70821	M	5.23404	0.133457	0.0768	40.2	0.0062	2.93	74
839	2019	0.714828	0.244843	I	1100	0.484025	0.574596	-3.97833	1	264277	1.1435	0.011976	54.43	1	285.41	2989	3	-0.027314	5.70821	I	5.23404	0.133457	0.0768	40.2	0.0652	2.93	74
959	2019	1.27908	0.781662	C31	1100	0.719185	0.316521	-3.4927	1	83060	17.3932	0.029276	54.43	1	285.41	2989	1	0.046368	5.70821	C31	5.23404	0.133457	0.0768	40.2	0.2741	2.93	74
300496	2019	0.783138	0.081981	I	1100	0.304067	1.92896	-3.58133	0	106703	1.1435	0.13487	54.43	1	285.41	2989	2	0.086772	5.70821	I	5.23404	0.133457	0.0768	40.2	0.0262	2.93	74
2405	2019	1.96039	0.296187	I	1100	0.117525	2.61025	-3.82536	0	194294	2.9588	0.113611	54.43	1	285.41	2989	1	-0.017307	5.70821	I	5.23404	0.133457	0.0768	40.2	0.0868	2.93	74
300271	2019	0.734602	0.131852	I	1100	0.179877	3.46195	-3.87335	0	69408	1.1435	0.181141	54.43	1	285.41	2989	1	0.253687	5.70821	I	5.23404	0.133457	0.0768	40.2	0.0145	2.93	74
2148	2019	0.971124	0.092733	I	1100	0.091663	7.11967	-3.78781	0	97960	1.1435	-0.152194	54.43	1	285.41	2989	3	-0.027172	5.70821	I	5.23404	0.133457	0.0768	40.2	0.0018	2.93	74
603986	2019	1.1051	0.073307	C39	1100	0.153475	4.23149	-3.71688	0	119279	5.9578	0.206517	54.43	1	285.41	2989	1	1.15795	5.70821	C39	5.23404	0.133457	0.0768	40.2	0.0693	2.93	74
2649	2019	1.07256	0.165343	I	1100	0.334016	3.21875	-4.11547	0	90057	8.2182	0.071941	54.43	1	285.41	2989	1	0.236924	5.70821	I	5.23404	0.133457	0.0768	40.2	0.0129	2.93	74
601985	2019	2.68764	2.31193	D	1100	0.740297	0.86398	-2.84335	1	162222	8.4845	0.222607	54.43	0	285.41	2989	1	0.074681	5.70821	D	5.23404	0.133457	0.0768	40.2	0.054	2.93	74
600560	2019	0.723481	0.283718	C35	1100	0.501764	1.69633	-3.89829	1	77904	1.6004	0.047136	54.43	0	285.41	2989	1	-0.022781	5.70821	C35	5.23404	0.133457	0.0768	40.2	0.0011	2.93	74
601117	2019	0.99652	0.698212	E	1100	0.675556	1.25316	-3.18728	1	90508	19.9098	0.037464	54.43	0	285.41	2989	1	0.194209	5.70821	E	5.23404	0.133457	0.0768	40.2	0.1245	2.93	74
300465	2019	0.681733	0.096045	I	1100	0.438437	1.52847	-3.97161	0	88786	1.1435	0.080217	54.43	1	285.41	2989	2	0.008529	5.70821	I	5.23404	0.133457	0.0768	40.2	0.0076	2.93	74
300541	2019	0.482918	0.086985	I	1100	0.542329	1.61188	-3.87166	0	77368	1.1435	0.046075	54.43	0	285.41	2989	1	0.415878	5.70821	I	5.23404	0.133457	0.0768	40.2	0.0087	2.93	74
600743	2019	0.112598	0.076772	K	1100	0.841871	1.53566	-3.9889	1	66006	1.6013	0.135418	54.43	1	285.41	2989	1	0.177463	5.70821	K	5.23404	0.133457	0.0768	40.2	0.0312	2.93	74
601186	2019	0.406531	0.289237	E	1100	0.757665	1.09701	-2.41919	1	154720	29.1471	0.03327	54.43	1	285.41	2989	1	0.178243	5.70821	E	5.23404	0.133457	0.0768	40.2	0.4583	2.93	74
300719	2019	1.03419	0.270557	C37	1100	0.240211	3.73618	-3.79271	0	0	27.6376	0.150293	54.43	1	285.41	2989	3	0.108125	5.70821	C37	5.23404	0.133457	0.0768	40.2	0.0052	2.93	74
603825	2019	0	0	I	1100	0.721498	1.29385	-4.15709	0	0	2.6203	0.023355	54.43	1	285.41	2989	2	-0.022006	5.70821	I	5.23404	0.133457	0.0768	40.2	0.02	2.93	74
300513	2019	1.47227	0.327172	I	1100	0.314101	2.15351	-3.91275	0	78294	1.1435	0.130835	54.43	0	285.41	2989	1	0.184564	5.70821	I	5.23404	0.133457	0.0768	40.2	0.0022	2.93	74
300384	2019	0.574567	0.565374	M	1100	0.349312	2.16537	-3.94229	0	76408	8.8928	0.252793	54.43	0	285.41	2989	2	0.092031	5.70821	M	5.23404	0.133457	0.0768	40.2	0.009	2.93	74
300370	2019	1.09375	0.239599	C40	1100	0.715031	0.845958	-3.98897	0	0	9.2627	-0.016959	54.43	1	285.41	2989	3	-0.228559	5.70821	C40	5.23404	0.133457	0.0768	40.2	0.0146	2.93	74
300048	2019	2.59427	0.988732	C38	1100	0.38073	1.73866	-3.79302	0	92826	14.6877	0.018047	54.43	1	285.41	2989	2	-0.09588	5.70821	C38	5.23404	0.133457	0.0768	40.2	0.0042	2.93	74
600056	2019	0.579601	0.267219	C27	1100	0.630921	1.42131	-3.90873	1	105398	20.6694	0.047879	54.43	1	285.41	2989	1	0.177105	5.70821	C27	5.23404	0.133457	0.0768	40.2	0.0148	2.93	74
2467	2019	0.519429	0.087404	I	1100	0.206658	1.85762	-3.93891	0	186410	1.1435	0.204992	54.43	1	285.41	2989	2	0.066592	5.70821	I	5.23404	0.133457	0.0768	40.2	0.0153	2.93	74
600011	2019	4.01074	2.02455	D	1100	0.716417	0.42865	-3.33947	1	97455	23.0973	0.026741	54.43	1	285.41	2989	2	0.025171	5.70821	D	5.23404	0.133457	0.0768	40.2	0.0415	2.93	74
970	2019	1.10445	0.406901	C39	1100	0.167436	4.53182	-3.95616	1	141575	25.5334	0.082362	54.43	1	285.41	2989	3	0.027745	5.70821	C39	5.23404	0.133457	0.0768	40.2	0.0079	2.93	74
601101	2019	1.26354	1.12783	B	1100	0.547722	0.57489	-3.73349	1	72724	8.5324	0.131107	54.43	1	285.41	2989	1	0.315381	5.70821	B	5.23404	0.133457	0.0768	40.2	0.0093	2.93	74
300058	2019	1.05482	0.130017	L	1100	0.536674	1.09347	-3.76694	0	131626	1.5862	0.033532	54.43	1	285.41	2989	3	0.123144	5.70821	L	5.23404	0.133457	0.0768	40.2	0.0454	2.93	74
2933	2019	0.605252	0.105862	C37	1100	0.075425	12.491	-3.98062	0	0	1.6004	0.432574	54.43	1	285.41	2989	3	0.06891	5.70821	C37	5.23404	0.133457	0.0768	40.2	0.0005	2.93	74
688198	2019	0.706697	0.179094	C35	1100	0.029668	34.3207	-3.56275	0	0	5.9578	0.499688	54.43	1	285.41	2989	1	2.7529	5.70821	C35	5.23404	0.133457	0.0768	40.2	0.0406	2.93	74
300674	2019	1.27829	0.123405	I	1100	0.519884	1.44498	-3.67453	0	0	1.1435	0.108328	54.43	1	285.41	2989	1	0.224951	5.70821	I	5.23404	0.133457	0.0768	40.2	0.0047	2.93	74
601766	2019	0.598779	0.248178	C37	1100	0.585923	1.25504	-2.8475	1	247486	9.8237	0.069092	54.43	1	285.41	2989	2	0.072861	5.70821	C37	5.23404	0.133457	0.0768	40.2	0.2269	2.93	74
2665	2019	2.30798	1.41059	C38	1100	0.243275	1.77732	-3.86666	0	127559	8.7189	0.054929	54.43	1	285.41	2989	1	0.03158	5.70821	C38	5.23404	0.133457	0.0768	40.2	0.0212	2.93	74
300392	2019	1.15931	0.096151	I	1100	0.662267	2.81573	-3.8172	0	0	12.7866	0.04191	54.43	1	285.41	2989	3	0.201952	5.70821	I	5.23404	0.133457	0.0768	40.2	0.0095	2.93	74
300364	2019	0.446074	0.083915	R	1100	0.213283	2.89904	-3.86847	0	86194	1.6412	-0.823845	54.43	1	285.41	2989	3	-0.304176	5.70821	R	5.23404	0.133457	0.0768	40.2	0.0123	2.93	74
300759	2019	1.27118	0.300925	M	1100	0.211073	4.68185	-3.74067	0	0	22.125	0.168076	54.43	1	285.41	2989	1	1.14789	5.70821	M	5.23404	0.133457	0.0768	40.2	0.0419	2.93	74
688015	2019	1.88683	0.287413	C37	1100	0.69195	1.38902	-3.55125	0	0	7.7942	0.083958	54.43	1	285.41	2989	1	0.690993	5.70821	C37	5.23404	0.133457	0.0768	40.2	0.2287	2.93	74
300070	2019	4.34619	2.5174	N	1100	0.657033	0.806983	-3.59869	0	121005	13.564	0.13921	54.43	1	285.41	2989	1	0.188696	5.70821	N	5.23404	0.133457	0.0768	40.2	0.0403	2.93	74
600007	2019	0.191134	0.275674	K	1100	0.358347	1.09712	-4.01	0	47533	8.8448	0.363491	54.43	1	285.41	2989	2	0.063979	5.70821	K	5.23404	0.133457	0.0768	40.2	0.0061	2.93	74
600085	2019	0.72112	0.207381	C27	1100	0.299286	3.29256	-3.95621	1	511302	7.3782	0.148235	54.43	1	285.41	2989	2	0.021694	5.70821	C27	5.23404	0.133457	0.0768	40.2	0.2991	2.93	74
600730	2019	0.590801	0.099236	P	1100	0.126561	16.33	-4.20603	1	93831	5.4359	-0.214078	54.43	0	285.41	2989	3	-0.290247	5.70821	P	5.23404	0.133457	0.0768	40.2	0.0206	2.93	74
2051	2019	0.633084	0.332483	E	1100	0.49928	1.75131	-3.79015	1	84474	23.9981	0.112444	54.43	1	285.41	2989	3	0.214084	5.70821	E	5.23404	0.133457	0.0768	40.2	0.0108	2.93	74
603970	2019	0.70192	0.327353	F	1100	0.618731	1.52443	-3.53955	0	0	7.0359	0.033991	54.43	1	285.41	2989	2	0.059802	5.70821	F	5.23404	0.133457	0.0768	40.2	0.0041	2.93	74
688009	2019	0.539683	0.225686	C37	1100	0.561855	1.55538	-3.15183	1	81961	15.5899	0.119564	54.43	1	285.41	2989	1	0.223825	5.70821	C37	5.23404	0.133457	0.0768	40.2	0.569	2.93	74
2462	2019	0.226691	0.042671	F	1100	0.622404	1.44798	-3.76268	1	55204	1.561	0.040164	54.43	0	285.41	2989	1	0.201562	5.70821	F	5.23404	0.133457	0.0768	40.2	0.0061	2.93	74
600055	2019	0.464108	0.051907	C35	1100	0.149086	4.18714	-4.0157	0	62882	1.6004	0.192241	54.43	1	285.41	2989	3	0.05201	5.70821	C35	5.23404	0.133457	0.0768	40.2	0.0019	2.93	74
603025	2019	0.625914	0.25446	C39	1100	0.134986	5.55053	-3.88148	1	45160	9.8237	0.295348	54.43	0	285.41	2989	2	0.059934	5.70821	C39	5.23404	0.133457	0.0768	40.2	0.0078	2.93	74
300073	2019	2.50813	0.325019	C38	1100	0.254019	3.23617	-3.87714	1	91269	22.1203	-0.088178	54.43	1	285.41	2989	1	0.043175	5.70821	C38	5.23404	0.133457	0.0768	40.2	0.0177	2.93	74
600376	2019	0.127542	0.165581	K	1100	0.809164	1.78013	-3.49163	1	68748	1.6013	0.175338	54.43	1	285.41	2989	2	0.041032	5.70821	K	5.23404	0.133457	0.0768	40.2	0.0833	2.93	74
2350	2019	1.94047	0.66292	C38	1100	0.417682	1.54712	-4.1895	0	60706	1.6004	0.044465	54.43	0	285.41	2989	2	-0.052772	5.70821	C38	5.23404	0.133457	0.0768	40.2	0.0062	2.93	74
300418	2019	1.37425	0.074284	I	1100	0.542666	0.660943	-3.57889	0	120339	1.1435	0.400897	54.43	1	285.41	2989	3	0.161741	5.70821	I	5.23404	0.133457	0.0768	40.2	0.0731	2.93	74
609	2019	0.146371	0.049662	S	1100	0.6333	2.04499	-4.19576	0	70283	1.6056	0.093117	54.43	1	285.41	2989	1	0.417003	5.70821	S	5.23404	0.133457	0.0768	40.2	0.0031	2.93	74
600962	2019	0.811839	0.296576	C15	1100	0.579647	1.20654	-3.85001	1	61728	15.8712	0.009623	54.43	1	285.41	2989	1	0.204131	5.70821	C15	5.23404	0.133457	0.0768	40.2	0.0017	2.93	74
601226	2019	2.87647	1.34761	M	1100	0.601414	1.45266	-3.58478	1	76833	25.7206	0.01277	54.43	1	285.41	2989	3	0.135329	5.70821	M	5.23404	0.133457	0.0768	40.2	0.0074	2.93	74
600791	2019	0.2663	0.243393	K	1100	0.695553	4.32912	-4.1614	1	0	5.4228	0.074171	54.43	1	285.41	2989	1	0.958841	5.70821	K	5.23404	0.133457	0.0768	40.2	0.0079	2.93	74
600050	2019	0.488845	0.25842	I	1100	0.42666	0.404249	-2.93879	1	402169	3.1588	0.046274	54.43	1	285.41	2989	2	0.041473	5.70821	I	5.23404	0.133457	0.0768	40.2	0.119	2.93	74
600266	2019	0.151021	0.127176	K	1100	0.771662	2.50148	-3.57231	1	102311	7.0823	0.165824	54.43	1	285.41	2989	3	0.114316	5.70821	K	5.23404	0.133457	0.0768	40.2	0.1656	2.93	74
300353	2019	1.56253	0.116272	C39	1100	0.470215	2.15144	-3.90825	0	117770	6.8588	-0.559333	54.43	1	285.41	2989	1	-0.02482	5.70821	C39	5.23404	0.133457	0.0768	40.2	0.0129	2.93	74
300552	2019	1.24608	0.178356	I	1100	0.453581	2.00533	-4.1446	0	62508	10.1309	0.300393	54.43	0	285.41	2989	2	1.41268	5.70821	I	5.23404	0.133457	0.0768	40.2	0.0323	2.93	74
600861	2019	0.143543	0.201513	F	1100	0.296878	1.20604	-4.23077	1	67464	1.561	0.017498	54.43	0	285.41	2989	3	-0.064703	5.70821	F	5.23404	0.133457	0.0768	40.2	0.0022	2.93	74
300379	2019	1.47554	0.226262	I	1100	0.232314	1.99851	-4.00362	0	0	1.1435	0.306572	54.43	0	285.41	2989	1	0.061015	5.70821	I	5.23404	0.133457	0.0768	40.2	0.0554	2.93	74
300449	2019	0.511176	0.15914	C39	1100	0.467636	1.33104	-3.70524	0	74315	1.6004	-0.978977	54.43	1	285.41	2989	1	-0.239387	5.70821	C39	5.23404	0.133457	0.0768	40.2	0.0133	2.93	74
600138	2019	0.323527	0.164505	L	1100	0.455738	1.13375	-3.98232	1	106360	1.5862	0.087011	54.43	1	285.41	2989	1	0.126281	5.70821	L	5.23404	0.133457	0.0768	40.2	0.025	2.93	74
688058	2019	0.413145	0.251127	I	1100	0.022587	43.4457	-3.47355	0	0	2.7383	0.48626	54.43	1	285.41	2989	1	4.03642	5.70821	I	5.23404	0.133457	0.0768	40.2	0.0605	2.93	74
600859	2019	0.179289	0.25872	F	1100	0.499464	1.30755	-4.09855	1	75512	40.684	0.057041	54.43	1	285.41	2989	1	0.110639	5.70821	F	5.23404	0.133457	0.0768	40.2	0.1205	2.93	74
600855	2019	0	0	C35	1100	0.449086	1.82143	-4.51017	1	100891	1.6004	0.043462	54.43	0	285.41	2989	2	0.389364	5.70821	C35	5.23404	0.133457	0.0768	40.2	0.0085	2.93	74
2410	2019	1.58143	0.419807	I	1100	0.456961	1.05024	-3.6369	0	68442	16.9983	0.083822	54.43	1	285.41	2989	2	0.100176	5.70821	I	5.23404	0.133457	0.0768	40.2	0.0494	2.93	74
2819	2019	0.99945	0.139923	F	1100	0.439025	2.20323	-3.80256	1	74805	1.561	0.085456	54.43	1	285.41	2989	3	0.095837	5.70821	F	5.23404	0.133457	0.0768	40.2	0.0072	2.93	74
2362	2019	1.67715	0.205843	C39	1100	0.263904	2.87276	-3.63381	0	78779	11.9241	0.039754	54.43	1	285.41	2989	3	0.122043	5.70821	C39	5.23404	0.133457	0.0768	40.2	0.0062	2.93	74
600008	2019	1.9165	1.44222	D	1100	0.646756	0.741622	-3.6402	1	170852	11.9362	0.10647	54.43	1	285.41	2989	1	0.157773	5.70821	D	5.23404	0.133457	0.0768	40.2	0.0235	2.93	74
603603	2019	1.54534	1.5068	N	1100	0.894031	0.591655	-4.09175	0	72006	16.3545	-0.243221	54.43	0	285.41	2989	1	0.101662	5.70821	N	5.23404	0.133457	0.0768	40.2	0.0263	2.93	74
600578	2019	3.39805	1.18349	D	1100	0.620621	0.482074	-3.61003	1	91317	12.2366	0.094318	54.43	1	285.41	2989	2	0.117787	5.70821	D	5.23404	0.133457	0.0768	40.2	0.011	2.93	74
688369	2019	0.806416	0.467104	I	1100	0.269773	3.61155	-3.78196	0	0	37.4017	0.155659	54.43	1	285.41	2989	1	1.21612	5.70821	I	5.23404	0.133457	0.0768	40.2	0.0331	2.93	74
300430	2019	1.27212	0.118916	C40	1100	0.264554	2.07691	-3.76982	0	0	31.7928	0.13393	54.43	0	285.41	2989	1	0.105203	5.70821	C40	5.23404	0.133457	0.0768	40.2	0.0038	2.93	74
300542	2019	1.19454	0.107423	I	1100	0.361007	2.28233	-3.88784	0	87788	1.1435	0.073272	54.43	1	285.41	2989	2	-0.127844	5.70821	I	5.23404	0.133457	0.0768	40.2	0.0108	2.93	74
2554	2019	1.42024	0.761432	B	1100	0.557789	1.40495	-3.99562	1	123328	8.4918	0.060974	54.43	1	285.41	2989	1	0.072017	5.70821	B	5.23404	0.133457	0.0768	40.2	0.0101	2.93	74
2955	2019	1.43653	0.164771	C39	1100	0.258511	3.75124	-3.51447	0	0	8.5648	0.077205	54.43	1	285.41	2989	1	0.839206	5.70821	C39	5.23404	0.133457	0.0768	40.2	0.0303	2.93	74
2383	2019	1.66713	0.088816	C39	1100	0.705313	0.836438	-3.99077	1	109398	6.3686	-0.693086	54.43	1	285.41	2989	3	-0.091488	5.70821	C39	5.23404	0.133457	0.0768	40.2	0.0263	2.93	74
601908	2019	5.35923	2.56097	C35	1100	0.569399	0.924433	-3.77996	0	83675	8.8337	0.124734	54.43	1	285.41	2989	3	0.099933	5.70821	C35	5.23404	0.133457	0.0768	40.2	0.0072	2.93	74
151	2019	0.188234	0.134453	F	1100	0.60374	1.35632	-3.93115	1	91822	1.561	0.007671	54.43	1	285.41	2989	3	0.108887	5.70821	F	5.23404	0.133457	0.0768	40.2	0.0073	2.93	74
601390	2019	0.528676	0.298937	E	1100	0.767584	1.04955	-2.4299	1	184949	15.4509	0.037577	54.43	0	285.41	2989	1	0.120412	5.70821	E	5.23404	0.133457	0.0768	40.2	0.3302	2.93	74
300485	2019	0.566358	0.09709	C27	1100	0.033597	18.5189	-3.94087	0	47648	2.4825	0.148766	54.43	1	285.41	2989	3	0.016281	5.70821	C27	5.23404	0.133457	0.0768	40.2	0.0071	2.93	74
2439	2019	0.444115	0.200287	I	1100	0.366637	3.16643	-3.59485	0	82299	4.5541	0.239734	54.43	1	285.41	2989	1	0.407315	5.70821	I	5.23404	0.133457	0.0768	40.2	0.0257	2.93	74
2780	2019	0.291904	0.103154	F	1100	0.260102	3.06477	-3.7311	0	47460	4.9812	-0.07501	54.43	1	285.41	2989	3	-0.04705	5.70821	F	5.23404	0.133457	0.0768	40.2	0.0157	2.93	74
300079	2019	1.11282	0.163577	C39	1100	0.129133	4.91375	-3.91661	0	199093	1.6004	0.069629	54.43	0	285.41	2989	2	-0.043893	5.70821	C39	5.23404	0.133457	0.0768	40.2	0.0245	2.93	74
300034	2019	1.17489	0.094789	C32	1100	0.315015	2.22341	-3.82707	1	71601	16.7274	0.153266	54.43	1	285.41	2989	1	0.232858	5.70821	C32	5.23404	0.133457	0.0768	40.2	0.0056	2.93	74
603860	2019	0.572803	0.126989	M	1100	0.142632	6.24212	-3.47568	1	0	5.0491	0.2994	54.43	1	285.41	2989	2	0.07416	5.70821	M	5.23404	0.133457	0.0768	40.2	0.0023	2.93	74
601088	2019	1.90244	1.10918	B	1100	0.255809	1.68087	-2.8229	1	120175	29.5784	0.275473	54.43	1	285.41	2989	2	-0.048966	5.70821	B	5.23404	0.133457	0.0768	40.2	0.0683	2.93	74
603859	2019	0	0	M	1100	0.234842	3.14155	-3.6286	0	0	1.1929	0.144785	54.43	1	285.41	2989	1	0.84555	5.70821	M	5.23404	0.133457	0.0768	40.2	0.0087	2.93	74
600062	2019	1.08595	0.272568	C27	1100	0.230588	2.57904	-4.01307	1	91794	18.7699	0.134579	54.43	1	285.41	2989	2	0.094186	5.70821	C27	5.23404	0.133457	0.0768	40.2	0.0271	2.93	74
300166	2019	1.46143	0.282857	I	1100	0.152795	4.02146	-4.03547	0	84567	5.9426	0.249643	54.43	0	285.41	2989	1	0.097645	5.70821	I	5.23404	0.133457	0.0768	40.2	0.0247	2.93	74
300011	2019	0.752153	0.410449	C37	1100	0.460543	1.5738	-3.83197	0	74452	17.3311	0.023542	54.43	1	285.41	2989	2	0.031606	5.70821	C37	5.23404	0.133457	0.0768	40.2	0.0072	2.93	74
600536	2019	0.676893	0.152847	I	1100	0.590468	1.56715	-3.91534	1	234065	1.1435	0.021699	54.43	0	285.41	2989	1	0.185101	5.70821	I	5.23404	0.133457	0.0768	40.2	0.0152	2.93	74
600528	2019	0.727934	0.506003	C35	1100	0.514094	1.47091	-3.78621	1	159962	24.5468	0.090601	54.43	1	285.41	2989	1	0.147436	5.70821	C35	5.23404	0.133457	0.0768	40.2	0.0811	2.93	74
300081	2019	0.631563	0.128166	M	1100	0.17149	3.23213	-3.86662	0	94372	2.5562	0.171562	54.43	0	285.41	2989	3	-0.02285	5.70821	M	5.23404	0.133457	0.0768	40.2	0.0082	2.93	74
600977	2019	0.273372	0.133556	R	1100	0.250322	3.40226	-3.45745	1	100353	1.6412	0.185732	54.43	0	285.41	2989	2	0.056403	5.70821	R	5.23404	0.133457	0.0768	40.2	0.3272	2.93	74
300799	2019	1.31652	0.096421	I	1100	0.141531	6.59782	-3.46908	0	0	4.8959	0.459371	54.43	1	285.41	2989	1	1.60349	5.70821	I	5.23404	0.133457	0.0768	40.2	0.0123	2.93	74
300204	2019	0.751043	0.143056	C27	1100	0.121983	5.72499	-3.79144	0	47235	7.3782	0.030754	54.43	1	285.41	2989	3	-0.328169	5.70821	C27	5.23404	0.133457	0.0768	40.2	0.014	2.93	74
300213	2019	1.12832	0.343515	C39	1100	0.338281	2.12549	-4.10669	0	97332	6.3686	0.125787	54.43	1	285.41	2989	1	0.0313	5.70821	C39	5.23404	0.133457	0.0768	40.2	0.0073	2.93	74
600588	2019	0.6946	0.20101	I	1100	0.527084	1.11588	-4.05579	0	190931	2.9588	0.165062	54.43	1	285.41	2989	2	0.152257	5.70821	I	5.23404	0.133457	0.0768	40.2	0.066	2.93	74
603818	2019	0.352877	0.401737	C21	1100	0.748306	0.724124	-4.19171	0	49662	7.7352	0.025023	54.43	1	285.41	2989	2	0.059007	5.70821	C21	5.23404	0.133457	0.0768	40.2	0.0169	2.93	74
600198	2019	1.35799	0.133469	C39	1100	0.752975	0.676746	-3.99761	1	213536	5.0556	-0.656641	54.43	0	285.41	2989	2	-0.217214	5.70821	C39	5.23404	0.133457	0.0768	40.2	0.0595	2.93	74
601888	2019	0.084539	0.096615	L	1100	0.272976	2.79418	-3.46448	1	91619	1.5862	0.1482	54.43	0	285.41	2989	2	0.143024	5.70821	L	5.23404	0.133457	0.0768	40.2	0.0942	2.93	74
600206	2019	0.980679	0.285422	C32	1100	0.141738	6.38597	-3.9534	1	180702	25.9536	0.011102	54.43	0	285.41	2989	1	0.084156	5.70821	C32	5.23404	0.133457	0.0768	40.2	0.0085	2.93	74
996	2019	0.104006	0.100651	F	1100	0.300332	0.377703	-3.97641	0	182613	5.3849	0.088625	54.43	0	285.41	2989	1	0.078346	5.70821	F	5.23404	0.133457	0.0768	40.2	0.0287	2.93	74
605	2019	1.16425	1.13591	D	1100	0.669936	0.869298	-4.06835	1	51778	8.4845	0.043642	54.43	0	285.41	2989	1	0.332481	5.70821	D	5.23404	0.133457	0.0768	40.2	0.0079	2.93	74
300352	2019	0.746513	0.168075	I	1100	0.196111	3.62111	-4.06076	0	141268	9.3532	0.023176	54.43	1	285.41	2989	1	0.084993	5.70821	I	5.23404	0.133457	0.0768	40.2	0.0198	2.93	74
600258	2019	0.262208	0.270599	H	1100	0.456644	0.657095	-3.89832	1	73401	1.4777	0.15333	54.43	1	285.41	2989	2	0.016989	5.70821	H	5.23404	0.133457	0.0768	40.2	0.0172	2.93	74
300315	2019	1.86121	0.058315	I	1100	0.07354	5.07204	-3.75726	0	162408	1.1435	0.22654	54.43	0	285.41	2989	3	0.022177	5.70821	I	5.23404	0.133457	0.0768	40.2	0.034	2.93	74
300200	2019	0.882223	0.503386	C26	1100	0.127175	3.99012	-3.91303	0	60007	23.038	0.223984	54.43	0	285.41	2989	2	0.072299	5.70821	C26	5.23404	0.133457	0.0768	40.2	0.0047	2.93	74
860	2019	0.515753	0.189733	C15	1100	0.661229	1.45847	-3.91003	1	91839	9.4435	0.07959	54.43	0	285.41	2989	1	0.109352	5.70821	C15	5.23404	0.133457	0.0768	40.2	0.0262	2.93	74
600386	2019	0.770077	0.366703	F	1100	0.622795	1.42014	-3.9578	1	68910	4.9305	0.034171	54.43	1	285.41	2989	2	0.031777	5.70821	F	5.23404	0.133457	0.0768	40.2	0.0027	2.93	74
46	2019	0.260336	0.185954	J	1100	0.813872	1.34351	-3.82546	0	72521	5.058	0.812645	54.43	1	285.41	2989	3	-0.161362	5.70821	J	5.23404	0.133457	0.0768	40.2	0.0702	2.93	74
300223	2019	0.648226	0.092604	C39	1100	0.056591	18.9922	-3.63459	0	124037	4.0655	0.185016	54.43	0	285.41	2989	1	0.093064	5.70821	C39	5.23404	0.133457	0.0768	40.2	0.0184	2.93	74
600511	2019	0.499434	0.136536	F	1100	0.49744	1.86809	-3.85808	1	79068	1.561	0.054566	54.43	0	285.41	2989	3	0.124775	5.70821	F	5.23404	0.133457	0.0768	40.2	0.0158	2.93	74
2279	2019	0.736865	0.179723	I	1100	0.606704	2.10979	-3.86489	0	92480	1.1435	0.015904	54.43	1	285.41	2989	2	-0.073474	5.70821	I	5.23404	0.133457	0.0768	40.2	0.0122	2.93	74
600037	2019	0.397505	0.183464	I	1100	0.17526	5.2917	-3.90323	1	88598	1.1435	0.214694	54.43	0	285.41	2989	2	0.022027	5.70821	I	5.23404	0.133457	0.0768	40.2	0.0172	2.93	74
600435	2019	0.748389	0.180269	C39	1100	0.424783	1.68345	-3.91776	1	125397	1.6004	0.056741	54.43	1	285.41	2989	1	-0.008885	5.70821	C39	5.23404	0.133457	0.0768	40.2	0.0027	2.93	74
300002	2019	1.0199	0.310922	I	1100	0.290779	1.34583	-3.87796	0	125636	4.8959	-0.819287	54.43	1	285.41	2989	3	-0.20382	5.70821	I	5.23404	0.133457	0.0768	40.2	0.0106	2.93	74
2721	2019	0.330544	0.12615	C41	1100	0.633012	1.45706	-3.60466	1	88766	8.6214	0.010606	54.43	1	285.41	2989	3	-0.093454	5.70821	C41	5.23404	0.133457	0.0768	40.2	0.026	2.93	74
620	2019	0.21022	0.138607	K	1100	0.816847	1.19534	-3.96862	0	66197	1.6013	0.115394	54.43	1	285.41	2989	2	-0.010068	5.70821	K	5.23404	0.133457	0.0768	40.2	0.154	2.93	74
729	2019	1.46498	0.891954	C15	1100	0.239321	1.67661	-3.97213	1	96832	30.6027	0.036673	54.43	0	285.41	2989	2	0.026727	5.70821	C15	5.23404	0.133457	0.0768	40.2	0.0807	2.93	74
300212	2019	0.78655	0.185736	I	1100	0.697864	1.37375	-3.84346	1	80324	2.8716	0.140898	54.43	1	285.41	2989	1	0.161572	5.70821	I	5.23404	0.133457	0.0768	40.2	0.0375	2.93	74
600246	2019	0.219974	0.145733	K	1100	0.348521	3.59706	-3.96536	0	81468	1.6013	0.599141	54.43	1	285.41	2989	3	-0.03462	5.70821	K	5.23404	0.133457	0.0768	40.2	0.0436	2.93	74
603569	2019	0.405165	0.204629	L	1100	0.542394	1.55691	-3.7969	0	0	1.5862	0.023302	54.43	1	285.41	2989	2	-0.029347	5.70821	L	5.23404	0.133457	0.0768	40.2	0.0114	2.93	74
300071	2019	0.324206	0.066236	L	1100	0.934305	0.626441	-3.75206	0	89999	1.5862	0.022885	54.43	1	285.41	2989	3	-0.329354	5.70821	L	5.23404	0.133457	0.0768	40.2	0.0162	2.93	74
300399	2019	0	0	I	1100	0.10145	17.2393	-3.44347	1	67267	1.1435	0.061155	54.43	0	285.41	2989	3	-0.018681	5.70821	I	5.23404	0.133457	0.0768	40.2	0.0092	2.93	74
2707	2019	0.14385	0.088523	L	1100	0.565049	1.21938	-4.23769	0	76066	1.5862	0.009328	54.43	1	285.41	2989	1	0.068769	5.70821	L	5.23404	0.133457	0.0768	40.2	0.0626	2.93	74
300386	2019	1.09087	0.135621	I	1100	0.078572	11.7767	-3.95779	0	84021	3.0818	0.087603	54.43	0	285.41	2989	2	-0.003891	5.70821	I	5.23404	0.133457	0.0768	40.2	0.0189	2.93	74
603590	2019	0.90003	0.201541	C27	1100	0.140475	6.35684	-3.7869	0	0	54.1533	0.280987	54.43	1	285.41	2989	2	0.086861	5.70821	C27	5.23404	0.133457	0.0768	40.2	0.0009	2.93	74
600195	2019	0	0	C27	1100	0.188439	2.32096	-3.99773	1	99240	2.4825	0.079961	54.43	0	285.41	2989	3	-0.169191	5.70821	C27	5.23404	0.133457	0.0768	40.2	0.0249	2.93	74
688068	2019	0.824229	0.1283	C27	1100	0.105246	12.065	-3.54893	0	0	8.0877	0.177615	54.43	1	285.41	2989	1	1.71668	5.70821	C27	5.23404	0.133457	0.0768	40.2	0.0622	2.93	74
802	2019	0.108871	0.098403	R	1100	0.455465	1.68824	-4.03711	0	122330	1.6412	-2.72162	54.43	1	285.41	2989	1	-0.292867	5.70821	R	5.23404	0.133457	0.0768	40.2	0.0165	2.93	74
601898	2019	1.55794	1.09335	B	1100	0.569261	0.657633	-3.00856	1	96373	22.5738	0.092606	54.43	1	285.41	2989	2	0.029565	5.70821	B	5.23404	0.133457	0.0768	40.2	0.0551	2.93	74
603871	2019	0.228274	0.217531	G	1100	0.192595	3.92576	-3.69127	0	0	1.5974	0.09858	54.43	1	285.41	2989	3	0.11985	5.70821	G	5.23404	0.133457	0.0768	40.2	0.0066	2.93	74
2659	2019	0.705929	0.096763	P	1100	0.419198	1.63937	-3.95262	1	57394	12.0671	0.054761	54.43	1	285.41	2989	3	-0.027256	5.70821	P	5.23404	0.133457	0.0768	40.2	0.0046	2.93	74
603098	2019	0.712263	0.62078	E	1100	0.560736	2.02523	-3.87741	0	0	10.6144	0.073951	54.43	1	285.41	2989	1	0.306444	5.70821	E	5.23404	0.133457	0.0768	40.2	0.0046	2.93	74
725	2019	1.62496	0.280911	C39	1100	0.585627	1.33262	-3.4509	1	942186	12.1484	0.003435	54.43	1	285.41	2989	1	0.119672	5.70821	C39	5.23404	0.133457	0.0768	40.2	0.1397	2.93	74
601991	2019	3.7229	1.2775	D	1100	0.71022	0.417825	-3.47671	1	0	8.5335	0.053962	54.43	1	285.41	2989	2	-0.020131	5.70821	D	5.23404	0.133457	0.0768	40.2	0.0336	2.93	74
603616	2019	0.673993	0.603167	C30	1100	0.675544	0.880584	-3.72831	0	60193	21.1514	-0.068572	54.43	1	285.41	2989	2	0.003447	5.70821	C30	5.23404	0.133457	0.0768	40.2	0.0056	2.93	74
2392	2019	1.54616	0.560582	C30	1100	0.31781	2.32561	-3.91781	0	63412	15.5899	0.136431	54.43	1	285.41	2989	2	0.07971	5.70821	C30	5.23404	0.133457	0.0768	40.2	0.006	2.93	74
603588	2019	1.62396	1.82638	N	1100	0.680442	1.1325	-4.21204	0	86600	14.2383	0.111517	54.43	1	285.41	2989	1	0.349922	5.70821	N	5.23404	0.133457	0.0768	40.2	0.018	2.93	74
2310	2019	1.23744	1.59037	E	1100	0.710943	1.06431	-4.04523	1	169272	33.7322	0.004586	54.43	1	285.41	2989	1	0.039994	5.70821	E	5.23404	0.133457	0.0768	40.2	0.0889	2.93	74
600764	2019	1.02818	0.341476	C39	1100	0.458903	2.00821	-4.19184	1	74176	10.7259	0.188594	54.43	0	285.41	2989	1	4.21667	5.70821	C39	5.23404	0.133457	0.0768	40.2	0.0018	2.93	74
600658	2019	1.15499	0.184511	K	1100	0.518864	2.98722	-4.43566	1	68027	5.4228	0.215463	54.43	1	285.41	2989	1	0.016239	5.70821	K	5.23404	0.133457	0.0768	40.2	0.0075	2.93	74
600657	2019	0.167287	0.093681	K	1100	0.769179	1.62174	-4.18903	1	68171	1.6013	0.1851	54.43	1	285.41	2989	2	-0.028368	5.70821	K	5.23404	0.133457	0.0768	40.2	0.0209	2.93	74
603598	2019	0.378199	0.1342	L	1100	0.78445	1.2529	-3.65795	0	51454	1.5862	-0.06622	54.43	0	285.41	2989	1	-0.081011	5.70821	L	5.23404	0.133457	0.0768	40.2	0.0084	2.93	74
2038	2019	0.641644	0.125434	C27	1100	0.077275	8.61409	-3.91796	0	123010	7.3782	0.276346	54.43	1	285.41	2989	2	0.04745	5.70821	C27	5.23404	0.133457	0.0768	40.2	0.0332	2.93	74
300055	2019	1.31545	0.779959	E	1100	0.188362	3.00959	-3.99392	0	66932	10.4179	0.037885	54.43	1	285.41	2989	1	-0.034838	5.70821	E	5.23404	0.133457	0.0768	40.2	0.0081	2.93	74
2755	2019	0.86318	0.18	C27	1100	0.31839	2.44263	-3.63251	0	85049	13.8741	0.192978	54.43	1	285.41	2989	2	0.248066	5.70821	C27	5.23404	0.133457	0.0768	40.2	0.0058	2.93	74
688168	2019	0.770501	0.153521	I	1100	0.060365	15.9782	-3.52801	0	0	4.8959	0.313042	54.43	1	285.41	2989	1	2.41746	5.70821	I	5.23404	0.133457	0.0768	40.2	0.0847	2.93	74
603903	2019	1.45697	1.54073	N	1100	0.646344	0.962873	-3.54304	0	57344	17.322	0.128798	54.43	0	285.41	2989	1	0.217284	5.70821	N	5.23404	0.133457	0.0768	40.2	0.0077	2.93	74
2373	2019	0	0	I	1100	0.425736	1.52634	-3.58361	0	114536	2.7383	0.134591	54.43	1	285.41	2989	2	0.19256	5.70821	I	5.23404	0.133457	0.0768	40.2	0.0444	2.93	74
688111	2019	0.790604	0.212617	I	1100	0.113298	9.19285	-3.47502	0	0	1.1435	0.254284	54.43	1	285.41	2989	1	3.20553	5.70821	I	5.23404	0.133457	0.0768	40.2	0.1509	2.93	74
2963	2019	1.00017	0.242464	E	1100	0.282807	3.52504	-3.888	0	0	4.9939	0.221033	54.43	0	285.41	2989	1	1.19351	5.70821	E	5.23404	0.133457	0.0768	40.2	0.0147	2.93	74
603138	2019	0.433618	0.171238	I	1100	0.293296	3.93269	-3.46022	0	0	4.8959	0.125938	54.43	1	285.41	2989	2	0.046888	5.70821	I	5.23404	0.133457	0.0768	40.2	0.8945	2.93	74
2893	2019	1.73104	0.958029	D	1100	0.684281	1.15685	-3.79821	0	0	13.4594	0.061699	54.43	1	285.41	2989	1	0.09057	5.70821	D	5.23404	0.133457	0.0768	40.2	0.0093	2.93	74
600582	2019	1.21824	0.739875	C35	1100	0.411822	2.13417	-3.75588	1	90673	24.1838	0.076966	54.43	0	285.41	2989	2	-0.017835	5.70821	C35	5.23404	0.133457	0.0768	40.2	0.0136	2.93	74
600288	2019	1.05209	0.229891	C39	1100	0.37825	1.92756	-3.98822	0	105083	6.3686	0.040617	54.43	1	285.41	2989	3	0.030535	5.70821	C39	5.23404	0.133457	0.0768	40.2	0.0112	2.93	74
2542	2019	0.285745	0.154689	E	1100	0.539615	1.5197	-3.8656	1	74581	8.2917	0.070631	54.43	0	285.41	2989	3	0.059613	5.70821	E	5.23404	0.133457	0.0768	40.2	0.0088	2.93	74
601857	2019	0	0	B	1100	0.471468	0.705926	-2.27762	1	281951	3.3401	0.045899	54.43	1	285.41	2989	2	0.123587	5.70821	B	5.23404	0.133457	0.0768	40.2	1.6735	2.93	74
601126	2019	0.928497	0.33381	C38	1100	0.332556	2.49693	-4.15752	0	53804	8.1718	0.055284	54.43	1	285.41	2989	3	0.036293	5.70821	C38	5.23404	0.133457	0.0768	40.2	0.0361	2.93	74
300139	2019	1.4993	0.264583	C39	1100	0.18315	4.17258	-3.83143	0	112845	1.6004	-0.151007	54.43	0	285.41	2989	3	-0.125295	5.70821	C39	5.23404	0.133457	0.0768	40.2	0.004	2.93	74
300150	2019	0.666838	0.118912	I	1100	0.140636	4.45979	-3.93092	0	68732	1.1435	0.126005	54.43	0	285.41	2989	2	0.003879	5.70821	I	5.23404	0.133457	0.0768	40.2	0.006	2.93	74
601698	2019	0.653169	0.134818	I	1100	0.156816	2.9477	-3.81216	1	0	1.1435	0.268239	54.43	0	285.41	2989	1	0.058844	5.70821	I	5.23404	0.133457	0.0768	40.2	0.0249	2.93	74
2599	2019	1.00425	0.290643	C23	1100	0.337227	1.71855	-3.89807	0	56026	13.5172	0.087987	54.43	1	285.41	2989	2	0.100286	5.70821	C23	5.23404	0.133457	0.0768	40.2	0.0103	2.93	74
300010	2019	1.61317	0.12508	I	1100	0.532269	0.83672	-3.95196	0	80062	1.1435	0.017144	54.43	1	285.41	2989	1	0.04117	5.70821	I	5.23404	0.133457	0.0768	40.2	0.1471	2.93	74
600159	2019	0.140342	0.097629	K	1100	0.463484	2.0183	-3.99679	1	80821	1.6013	0.130535	54.43	1	285.41	2989	3	0.117634	5.70821	K	5.23404	0.133457	0.0768	40.2	0.0047	2.93	74
603698	2019	0.99865	0.670012	M	1100	0.289682	2.57408	-3.63421	1	54425	46.132	0.091365	54.43	1	285.41	2989	1	0.067434	5.70821	M	5.23404	0.133457	0.0768	40.2	0.0084	2.93	74
600161	2019	0.64094	0.255045	C27	1100	0.180072	6.20663	-3.99655	1	83606	18.2362	0.31916	54.43	1	285.41	2989	1	0.246191	5.70821	C27	5.23404	0.133457	0.0768	40.2	0.0116	2.93	74
2771	2019	0.980676	0.176328	I	1100	0.421111	2.05809	-3.82242	0	61723	12.1294	0.043474	54.43	0	285.41	2989	2	-0.027106	5.70821	I	5.23404	0.133457	0.0768	40.2	0.0067	2.93	74
601668	2019	0.616682	0.283616	E	1100	0.753331	1.27561	-2.1126	1	253478	10.6664	0.059017	54.43	0	285.41	2989	1	0.09271	5.70821	E	5.23404	0.133457	0.0768	40.2	0.0764	2.93	74
2701	2019	1.49851	0.343789	C33	1100	0.594529	0.754439	-3.99251	0	86825	19.0451	0.111904	54.43	1	285.41	2989	2	0.095936	5.70821	C33	5.23404	0.133457	0.0768	40.2	0.03	2.93	74
2612	2019	0.216758	0.094148	C18	1100	0.304427	1.77344	-3.67796	0	59984	3.0877	0.051906	54.43	1	285.41	2989	3	-0.272328	5.70821	C18	5.23404	0.133457	0.0768	40.2	0.0097	2.93	74
300369	2019	1.37973	0.127753	I	1100	0.171466	4.48917	-3.91515	0	0	1.1435	0.142989	54.43	1	285.41	2989	2	0.065332	5.70821	I	5.23404	0.133457	0.0768	40.2	0.0259	2.93	74
2271	2019	0	0	C30	1100	0.555674	1.53158	-3.90783	0	94638	3.4036	0.144408	54.43	1	285.41	2989	2	0.140647	5.70821	C30	5.23404	0.133457	0.0768	40.2	0.0467	2.93	74
600166	2019	1.03659	0.444834	C36	1100	0.713894	0.708885	-3.84822	1	228785	24.7419	-0.000944	54.43	1	285.41	2989	2	-0.097444	5.70821	C36	5.23404	0.133457	0.0768	40.2	0.2249	2.93	74
2153	2019	0.687823	0.247213	I	1100	0.145365	4.29959	-3.97521	0	71294	1.1435	0.133019	54.43	1	285.41	2989	2	0.066342	5.70821	I	5.23404	0.133457	0.0768	40.2	0.0131	2.93	74
2066	2019	2.29295	0.533421	C30	1100	0.731281	0.943755	-3.8735	1	54266	15.5899	0.023451	54.43	1	285.41	2989	2	0.035729	5.70821	C30	5.23404	0.133457	0.0768	40.2	0.0052	2.93	74
601992	2019	0.910255	0.527709	C30	1100	0.707464	1.36638	-3.03671	1	122874	26.0946	0.086522	54.43	1	285.41	2989	2	0.051617	5.70821	C30	5.23404	0.133457	0.0768	40.2	0.0373	2.93	74
688028	2019	0.685529	0.267023	C35	1100	0.049806	14.686	-3.54537	0	0	9.8237	0.255251	54.43	1	285.41	2989	1	1.38822	5.70821	C35	5.23404	0.133457	0.0768	40.2	0.3472	2.93	74
600723	2019	0	0	F	1100	0.341999	2.24411	-4.19458	1	69678	1.561	0.067244	54.43	0	285.41	2989	2	0.00641	5.70821	F	5.23404	0.133457	0.0768	40.2	0.0014	2.93	74
603123	2019	0.248563	0.362362	F	1100	0.398614	1.25765	-3.79793	1	51253	26.3631	0.047714	54.43	0	285.41	2989	2	-0.031276	5.70821	F	5.23404	0.133457	0.0768	40.2	0.0117	2.93	74
300419	2019	0.986613	0.128216	I	1100	0.329975	2.44272	-3.62632	0	0	1.1435	-0.047095	54.43	0	285.41	2989	3	-0.015728	5.70821	I	5.23404	0.133457	0.0768	40.2	0.0044	2.93	74
600980	2019	1.25902	0.381289	C39	1100	0.252344	2.95029	-3.77388	1	89040	8.1718	0.108454	54.43	1	285.41	2989	1	0.105296	5.70821	C39	5.23404	0.133457	0.0768	40.2	0.0035	2.93	74
688078	2019	0.847536	0.227558	I	1100	0.091611	10.919	-3.62585	0	0	5.8463	0.359213	54.43	1	285.41	2989	1	1.57851	5.70821	I	5.23404	0.133457	0.0768	40.2	0.0509	2.93	74
601989	2019	1.47359	0.650559	C37	1100	0.527722	1.65895	-3.05766	1	437425	10.7259	0.013469	54.43	0	285.41	2989	1	-0.019544	5.70821	C37	5.23404	0.133457	0.0768	40.2	0.1821	2.93	74
300472	2019	1.40344	0.33131	C35	1100	0.290932	1.6083	-3.73547	0	0	14.6877	-0.028075	54.43	0	285.41	2989	2	0.012066	5.70821	C35	5.23404	0.133457	0.0768	40.2	0.0117	2.93	74
600733	2019	3.01621	1.32141	C36	1100	0.701501	1.50194	-3.98659	1	161456	10.7259	-0.006982	54.43	1	285.41	2989	1	0.365771	5.70821	C36	5.23404	0.133457	0.0768	40.2	0.026	2.93	74
600900	2019	3.31599	1.39661	D	1100	0.494015	0.197202	-3.13961	1	133976	10.3188	0.540014	54.43	1	285.41	2989	2	0.003336	5.70821	D	5.23404	0.133457	0.0768	40.2	0.0377	2.93	74
8	2019	0.765283	0.211191	C37	1100	0.370962	1.6132	-4.32858	1	140929	31.7936	0.170799	54.43	0	285.41	2989	1	0.150786	5.70821	C37	5.23404	0.133457	0.0768	40.2	0.0184	2.93	74
786	2019	0.73031	0.311977	C30	1100	0.322458	1.02064	-3.95316	1	76171	28.8728	0.202513	54.43	1	285.41	2989	2	0.198545	5.70821	C30	5.23404	0.133457	0.0768	40.2	0.0255	2.93	74
2385	2019	1.9828	0.40773	C13	1100	0.393614	1.21322	-3.5678	0	129554	16.7145	0.040721	54.43	1	285.41	2989	2	0.044675	5.70821	C13	5.23404	0.133457	0.0768	40.2	0.0644	2.93	74
601949	2019	0.289488	0.071774	R	1100	0.41605	2.71093	-3.44163	1	93251	1.6412	0.12597	54.43	1	285.41	2989	1	0.126921	5.70821	R	5.23404	0.133457	0.0768	40.2	0.0332	2.93	74
2739	2019	0.208427	0.094881	R	1100	0.466233	0.937879	-3.60585	0	142871	1.6412	-0.292553	54.43	1	285.41	2989	2	0.14625	5.70821	R	5.23404	0.133457	0.0768	40.2	0.044	2.93	74
600100	2019	2.33943	1.00677	C39	1100	0.667458	1.18957	-3.77683	1	259618	15.5899	0.035191	54.43	1	285.41	2989	3	-0.026124	5.70821	C39	5.23404	0.133457	0.0768	40.2	0.051	2.93	74
300810	2019	1.15441	0.098417	I	1100	0.091078	11.2856	-3.61173	0	0	1.1435	0.382477	54.43	0	285.41	2989	1	0.893568	5.70821	I	5.23404	0.133457	0.0768	40.2	0.0052	2.93	74
2878	2019	0.384314	0.058153	L	1100	0.441876	1.87011	-3.91595	0	0	1.5862	0.093906	54.43	1	285.41	2989	1	0.31687	5.70821	L	5.23404	0.133457	0.0768	40.2	0.0075	2.93	74
601800	2019	0.457899	0.292826	E	1100	0.73547	1.00523	-2.44285	1	100283	8.3885	0.047933	54.43	1	285.41	2989	1	0.166504	5.70821	E	5.23404	0.133457	0.0768	40.2	0.1597	2.93	74
300688	2019	1.46081	0.113263	L	1100	0.194364	4.28463	-3.22509	0	0	1.5862	0.084808	54.43	0	285.41	2989	3	-0.005997	5.70821	L	5.23404	0.133457	0.0768	40.2	0.0114	2.93	74
300418	2020	1.28446	0.048777	I	1100	0.268867	0.897578	-3.60147	0	167655	1.0868	1.83709	61.33	1	301.33	3080	3	0.290743	5.74287	I	5.24401	0.13339	0.0767	39.064	0.0647	2.87	90
600429	2020	0.428307	0.106544	C14	1100	0.552284	0.825104	-4.04067	1	76099	16.7467	0.007425	61.33	1	301.33	3080	2	-0.001069	5.74287	C14	5.24401	0.13339	0.0767	39.064	0.0266	2.87	90
688277	2020	0.816244	0.062961	C35	1100	0.082847	9.8589	-3.45474	0	0	1.5731	-0.471945	61.33	1	301.33	3080	1	0.568494	5.74287	C35	5.24401	0.13339	0.0767	39.064	0.0614	2.87	90
2439	2020	0.498615	0.19288	I	1100	0.28304	2.80263	-3.62877	0	85959	4.4819	0.247471	61.33	1	301.33	3080	2	0.213221	5.74287	I	5.24401	0.13339	0.0767	39.064	0.0173	2.87	90
300392	2020	0.9896	0.080578	I	1100	0.738825	2.23432	-3.86001	0	0	12.7685	-0.143053	61.33	1	301.33	3080	2	0.028132	5.74287	I	5.24401	0.13339	0.0767	39.064	0.0072	2.87	90
802	2020	0.10399	0.058777	R	1100	0.624752	1.07289	-4.077	0	131674	1.6737	-2.22238	61.33	1	301.33	3080	1	-0.00833	5.74287	R	5.24401	0.13339	0.0767	39.064	0.0255	2.87	90
2385	2020	1.94406	0.227713	C13	1100	0.457741	1.11226	-3.5789	0	282741	41.8129	0.124187	61.33	1	301.33	3080	1	0.271771	5.74287	C13	5.24401	0.13339	0.0767	39.064	0.084	2.87	90
2713	2020	0.406918	0.139582	E	1100	0.676906	0.864556	-4.10675	0	56117	1.2642	0.069452	61.33	1	301.33	3080	3	0.092823	5.74287	E	5.24401	0.13339	0.0767	39.064	0.0251	2.87	90
300688	2020	1.41842	0.126394	L	1100	0.22539	3.51939	-3.27161	0	0	1.674	0.066955	61.33	0	301.33	3080	3	0.03198	5.74287	L	5.24401	0.13339	0.0767	39.064	0.0367	2.87	90
300465	2020	0.632418	0.069812	I	1100	0.700052	1.3023	-3.99499	0	120727	1.0868	-0.351525	61.33	1	301.33	3080	2	-0.194944	5.74287	I	5.24401	0.13339	0.0767	39.064	0.0118	2.87	90
603778	2020	0.766916	0.606737	E	1100	0.289572	2.35285	-3.84386	0	61631	17.1297	-0.354542	61.33	1	301.33	3080	1	0.257734	5.74287	E	5.24401	0.13339	0.0767	39.064	0.0081	2.87	90
882	2020	0.128914	0.098444	L	1100	0.28992	1.2122	-4.01312	1	99740	1.674	0.043479	61.33	0	301.33	3080	3	-0.192001	5.74287	L	5.24401	0.13339	0.0767	39.064	0.0077	2.87	90
601016	2020	7.89413	4.41238	D	1100	0.68068	1.41102	-3.57284	1	118593	10.0576	0.291623	61.33	1	301.33	3080	1	0.407261	5.74287	D	5.24401	0.13339	0.0767	39.064	0.0106	2.87	90
300139	2020	1.44833	0.163871	C39	1100	0.13899	5.77586	-3.85578	0	114012	1.5731	-0.594188	61.33	0	301.33	3080	3	-0.115668	5.74287	C39	5.24401	0.13339	0.0767	39.064	0.0043	2.87	90
600560	2020	0.775616	0.234726	C35	1100	0.573269	1.53196	-3.95601	1	95903	1.5731	0.058823	61.33	0	301.33	3080	3	0.209561	5.74287	C35	5.24401	0.13339	0.0767	39.064	0.0014	2.87	90
600489	2020	1.1167	0.310451	B	1100	0.442748	1.26858	-3.75691	1	233462	31.5165	0.052115	61.33	0	301.33	3080	2	0.14445	5.74287	B	5.24401	0.13339	0.0767	39.064	0.0381	2.87	90
609	2020	0.177703	0.036586	S	1100	0.681031	2.03507	-4.23394	0	86883	13.4501	-2.7645	61.33	1	301.33	3080	3	-0.076196	5.74287	S	5.24401	0.13339	0.0767	39.064	0.0072	2.87	90
300048	2020	1.95611	0.476397	C38	1100	0.367624	1.82267	-3.81649	0	151323	14.4466	-0.485938	61.33	1	301.33	3080	3	-0.307591	5.74287	C38	5.24401	0.13339	0.0767	39.064	0.0072	2.87	90
688561	2020	1.20044	0.15636	I	1100	0.193336	3.88191	-3.36633	0	0	1.0868	-0.078414	61.33	1	301.33	3080	1	0.736487	5.74287	I	5.24401	0.13339	0.0767	39.064	0.2388	2.87	90
601088	2020	1.98226	0.912885	B	1100	0.238728	2.47836	-2.86293	1	158152	39.4623	0.272182	61.33	1	301.33	3080	3	-6.6e-05	5.74287	B	5.24401	0.13339	0.0767	39.064	0.0651	2.87	90
300287	2020	1.32578	0.105625	I	1100	0.327219	1.87031	-3.87146	0	162315	1.0868	-1.37768	61.33	1	301.33	3080	2	-0.284817	5.74287	I	5.24401	0.13339	0.0767	39.064	0.0149	2.87	90
2707	2020	0.137529	0.087518	L	1100	0.78916	0.810049	-4.26922	0	99550	1.674	-1.18504	61.33	1	301.33	3080	2	-0.411609	5.74287	L	5.24401	0.13339	0.0767	39.064	0.0691	2.87	90
600313	2020	0.953333	0.139902	A	1100	0.349061	2.19424	-3.98878	1	186005	8.738	0.015502	61.33	0	301.33	3080	3	0.074975	5.74287	A	5.24401	0.13339	0.0767	39.064	0.0164	2.87	90
300212	2020	0.863368	0.202499	I	1100	0.696564	1.3024	-3.86863	1	87708	2.9461	0.292074	61.33	0	301.33	3080	1	0.191622	5.74287	I	5.24401	0.13339	0.0767	39.064	0.039	2.87	90
600118	2020	1.2516	0.108621	C39	1100	0.331964	2.37394	-4.05125	1	267166	1.5731	0.06809	61.33	1	301.33	3080	3	-0.003434	5.74287	C39	5.24401	0.13339	0.0767	39.064	0.0065	2.87	90
600386	2020	0.92648	0.427606	F	1100	0.579244	1.38938	-3.99692	1	77295	8.8084	0.02777	61.33	1	301.33	3080	2	-0.090624	5.74287	F	5.24401	0.13339	0.0767	39.064	0.0013	2.87	90
600056	2020	0.712943	0.205725	C27	1100	0.631889	1.4629	-3.93233	1	185442	32.2322	0.049328	61.33	0	301.33	3080	2	0.112607	5.74287	C27	5.24401	0.13339	0.0767	39.064	0.0144	2.87	90
931	2020	1.37267	0.182909	C27	1100	0.44695	1.47211	-3.9903	0	149151	13.2086	0.042272	61.33	1	301.33	3080	2	-0.035443	5.74287	C27	5.24401	0.13339	0.0767	39.064	0.0384	2.87	90
605178	2020	0.469774	0.112521	E	1100	0.253185	3.74784	-3.78005	0	0	1.2642	0.172707	61.33	0	301.33	3080	1	0.64308	5.74287	E	5.24401	0.13339	0.0767	39.064	0.0263	2.87	90
300799	2020	1.33429	0.088762	I	1100	0.124236	7.18387	-3.52615	0	0	4.8383	0.508089	61.33	1	301.33	3080	3	0.108264	5.74287	I	5.24401	0.13339	0.0767	39.064	0.0063	2.87	90
603803	2020	0.794946	0.231365	C39	1100	0.271531	3.17969	-3.99245	0	63240	1.5731	0.08273	61.33	1	301.33	3080	2	-0.0558	5.74287	C39	5.24401	0.13339	0.0767	39.064	0.0026	2.87	90
600861	2020	0.190783	0.175878	F	1100	0.267891	1.15936	-4.26786	1	73110	4.9692	-0.111367	61.33	0	301.33	3080	3	-0.072969	5.74287	F	5.24401	0.13339	0.0767	39.064	0.0205	2.87	90
688229	2020	0.669058	0.189273	I	1100	0.038671	24.2255	-3.49928	0	0	1.0868	0.234954	61.33	0	301.33	3080	1	2.70268	5.74287	I	5.24401	0.13339	0.0767	39.064	0.0179	2.87	90
300445	2020	1.316	0.124793	C40	1100	0.079574	8.65799	-3.67853	0	0	13.7544	0.222283	61.33	1	301.33	3080	1	0.528615	5.74287	C40	5.24401	0.13339	0.0767	39.064	0.009	2.87	90
300223	2020	0.530891	0.054979	C39	1100	0.083265	6.50738	-3.7458	0	111890	6.7291	0.03411	61.33	1	301.33	3080	1	5.8488	5.74287	C39	5.24401	0.13339	0.0767	39.064	0.0161	2.87	90
600764	2020	1.0949	0.235683	C39	1100	0.278329	3.41711	-4.22323	1	75658	10.778	0.178237	61.33	0	301.33	3080	1	0.231357	5.74287	C39	5.24401	0.13339	0.0767	39.064	0.0016	2.87	90
300485	2020	0.535255	0.095392	C27	1100	0.047183	10.9319	-3.98416	0	131799	2.4931	0.164423	61.33	1	301.33	3080	2	0.066141	5.74287	C27	5.24401	0.13339	0.0767	39.064	0.0159	2.87	90
601186	2020	0.466219	0.200771	E	1100	0.747634	1.11843	-2.3946	1	159304	35.8399	0.034076	61.33	1	301.33	3080	1	0.149415	5.74287	E	5.24401	0.13339	0.0767	39.064	0.4563	2.87	90
300736	2020	0.885445	0.097659	O	1100	0.323716	3.30751	-3.29993	0	0	0	-0.13014	61.33	1	301.33	3080	1	-0.217081	5.74287	O	5.24401	0.13339	0.0767	39.064	0.006	2.87	90
600361	2020	0.123415	0.078775	F	1100	0.658296	0.903673	-4.10947	0	81781	4.9692	0.022518	61.33	0	301.33	3080	2	-0.138345	5.74287	F	5.24401	0.13339	0.0767	39.064	0.0178	2.87	90
2038	2020	0.725612	0.119244	C27	1100	0.076016	7.00796	-3.95794	0	119129	7.3711	0.371051	61.33	1	301.33	3080	2	0.03251	5.74287	C27	5.24401	0.13339	0.0767	39.064	0.0092	2.87	90
151	2020	0.18413	0.105217	F	1100	0.64677	1.17162	-3.94859	1	82170	1.6073	-0.380867	61.33	1	301.33	3080	2	-0.245594	5.74287	F	5.24401	0.13339	0.0767	39.064	0.0054	2.87	90
688568	2020	0.773651	0.209317	I	1100	0.26085	4.22713	-3.66231	1	0	2.3398	0.214712	61.33	1	301.33	3080	1	1.75422	5.74287	I	5.24401	0.13339	0.0767	39.064	0.0334	2.87	90
2350	2020	1.86179	0.601768	C38	1100	0.3766	1.70228	-4.22875	0	79755	15.0404	0.030773	61.33	0	301.33	3080	2	-0.019022	5.74287	C38	5.24401	0.13339	0.0767	39.064	0.0164	2.87	90
969	2020	2.0566	0.325921	C33	1100	0.392032	1.36163	-4.02415	1	121925	10.7146	0.045212	61.33	1	301.33	3080	3	0.001862	5.74287	C33	5.24401	0.13339	0.0767	39.064	0.0104	2.87	90
603	2020	0.315202	0.129145	B	1100	0.4348	1.00306	-4.19727	0	136077	8.5179	0.300151	61.33	1	301.33	3080	1	0.067853	5.74287	B	5.24401	0.13339	0.0767	39.064	0.0136	2.87	90
300081	2020	0.565107	0.138882	M	1100	0.215996	2.63867	-3.89575	0	88344	2.5396	-1.64049	61.33	1	301.33	3080	1	-0.185578	5.74287	M	5.24401	0.13339	0.0767	39.064	0.0084	2.87	90
2279	2020	0.69657	0.141425	I	1100	0.57849	1.91288	-3.89802	0	130258	1.0868	-0.06238	61.33	1	301.33	3080	3	-0.121615	5.74287	I	5.24401	0.13339	0.0767	39.064	0.011	2.87	90
2657	2020	1.51646	0.118726	I	1100	0.28231	1.92904	-3.82646	0	85568	4.3883	0.012202	61.33	1	301.33	3080	2	-0.002537	5.74287	I	5.24401	0.13339	0.0767	39.064	0.012	2.87	90
300773	2020	0.631986	0.081608	I	1100	0.567929	1.35509	-3.72879	0	0	2.9461	0.202065	61.33	0	301.33	3080	2	0.073526	5.74287	I	5.24401	0.13339	0.0767	39.064	0.1492	2.87	90
688066	2020	0.797346	0.218395	I	1100	0.29097	3.67428	-3.59295	0	0	2.7306	0.164149	61.33	1	301.33	3080	3	0.24161	5.74287	I	5.24401	0.13339	0.0767	39.064	0.0361	2.87	90
300383	2020	1.54935	0.194135	I	1100	0.317089	1.72288	-3.95963	0	147685	17.7389	0.138134	61.33	1	301.33	3080	1	0.107352	5.74287	I	5.24401	0.13339	0.0767	39.064	0.0218	2.87	90
600166	2020	1.07587	0.389538	C36	1100	0.707366	0.696008	-3.8898	1	261410	24.4685	0.00106	61.33	1	301.33	3080	3	-0.007941	5.74287	C36	5.24401	0.13339	0.0767	39.064	0.1674	2.87	90
603267	2020	0.499551	0.103839	C39	1100	0.180094	4.95082	-3.90666	0	0	4.9352	0.337497	61.33	0	301.33	3080	3	0.337535	5.74287	C39	5.24401	0.13339	0.0767	39.064	0.0058	2.87	90
600900	2020	3.68778	1.41398	D	1100	0.460982	0.18703	-3.1411	1	134117	10.3705	0.569296	61.33	1	301.33	3080	2	0.115839	5.74287	D	5.24401	0.13339	0.0767	39.064	0.0586	2.87	90
300552	2020	1.30131	0.190488	I	1100	0.239821	3.67948	-4.18093	0	84383	10.1069	0.415217	61.33	1	301.33	3080	2	-0.069377	5.74287	I	5.24401	0.13339	0.0767	39.064	0.0259	2.87	90
600100	2020	2.34509	0.822011	C39	1100	0.670244	1.18676	-3.81554	1	271462	17.2958	0.01333	61.33	0	301.33	3080	3	0.006132	5.74287	C39	5.24401	0.13339	0.0767	39.064	0.021	2.87	90
300384	2020	0.541223	0.402173	M	1100	0.314912	2.33389	-3.98444	0	70401	8.7118	0.22859	61.33	0	301.33	3080	1	0.04389	5.74287	M	5.24401	0.13339	0.0767	39.064	0.0056	2.87	90
688051	2020	1.62182	0.443207	I	1100	0.250833	3.08898	-3.63754	0	0	4.3883	0.292067	61.33	1	301.33	3080	1	1.20187	5.74287	I	5.24401	0.13339	0.0767	39.064	0.0262	2.87	90
2383	2020	1.64119	0.054706	C39	1100	0.858328	0.762132	-4.03505	1	110769	6.297	-0.889001	61.33	1	301.33	3080	1	-0.138298	5.74287	C39	5.24401	0.13339	0.0767	39.064	0.0146	2.87	90
300810	2020	1.04124	0.060866	I	1100	0.105789	10.2083	-3.65564	0	0	1.0868	0.184737	61.33	0	301.33	3080	3	0.029619	5.74287	I	5.24401	0.13339	0.0767	39.064	0.0061	2.87	90
729	2020	1.09295	0.255194	C15	1100	0.249383	1.77686	-4.0102	1	98154	50.7491	0.043656	61.33	1	301.33	3080	2	0.018189	5.74287	C15	5.24401	0.13339	0.0767	39.064	0.1037	2.87	90
300231	2020	1.29594	0.119748	I	1100	0.533446	1.85804	-3.78453	0	86485	7.7834	0.085349	61.33	1	301.33	3080	1	0.198225	5.74287	I	5.24401	0.13339	0.0767	39.064	0.0055	2.87	90
600871	2020	0.359769	0.194212	B	1100	0.889954	0.56775	-3.97978	1	112469	39.4623	0.004162	61.33	1	301.33	3080	2	-0.01576	5.74287	B	5.24401	0.13339	0.0767	39.064	0.0249	2.87	90
600376	2020	0.152007	0.083292	K	1100	0.804248	1.90557	-3.50433	1	68488	9.3478	0.150707	61.33	1	301.33	3080	1	0.080678	5.74287	K	5.24401	0.13339	0.0767	39.064	0.0888	2.87	90
300419	2020	0.977562	0.118217	I	1100	0.412617	2.05278	-3.68737	0	0	1.0868	0.045929	61.33	0	301.33	3080	1	0.195526	5.74287	I	5.24401	0.13339	0.0767	39.064	0.0137	2.87	90
300449	2020	0.538465	0.101415	C39	1100	0.34702	1.24447	-3.72262	0	93843	1.5731	-0.027785	61.33	1	301.33	3080	2	-0.194608	5.74287	C39	5.24401	0.13339	0.0767	39.064	0.0108	2.87	90
300071	2020	0.23738	0.038287	L	1100	1.40282	0.490884	-3.74615	0	106158	1.674	-0.592194	61.33	0	301.33	3080	2	-0.348242	5.74287	L	5.24401	0.13339	0.0767	39.064	0.0267	2.87	90
300251	2020	0.34688	0.079689	R	1100	0.079049	5.75459	-3.94127	0	96891	26.7016	0.273863	61.33	1	301.33	3080	3	-0.105897	5.74287	R	5.24401	0.13339	0.0767	39.064	0.1135	2.87	90
959	2020	1.19454	0.459599	C31	1100	0.731025	0.389201	-3.52675	1	98436	17.7717	0.034752	61.33	1	301.33	3080	2	0.021195	5.74287	C31	5.24401	0.13339	0.0767	39.064	0.5249	2.87	90
300016	2020	0.31572	0.094162	C27	1100	0.335549	3.93275	-4.26167	0	123304	2.4931	0.221345	61.33	1	301.33	3080	1	0.753628	5.74287	C27	5.24401	0.13339	0.0767	39.064	0.0158	2.87	90
688181	2020	0.818988	0.135629	C39	1100	0.12854	7.16417	-3.75487	0	0	4.9352	0.313967	61.33	1	301.33	3080	2	0.11869	5.74287	C39	5.24401	0.13339	0.0767	39.064	0.0272	2.87	90
600791	2020	0.312339	0.272222	K	1100	0.790055	2.11369	-4.172	1	0	8.9063	-0.213639	61.33	1	301.33	3080	3	0.372189	5.74287	K	5.24401	0.13339	0.0767	39.064	0.0158	2.87	90
600206	2020	0.982416	0.218867	C32	1100	0.178308	5.43243	-3.99602	1	189075	36.0346	0.016731	61.33	0	301.33	3080	3	0.120092	5.74287	C32	5.24401	0.13339	0.0767	39.064	0.0047	2.87	90
2755	2020	1.04157	0.13552	C27	1100	0.203485	3.83616	-3.67342	0	77714	30.8013	0.208926	61.33	1	301.33	3080	2	0.031419	5.74287	C27	5.24401	0.13339	0.0767	39.064	0.0049	2.87	90
2612	2020	0.250177	0.070884	C18	1100	0.302084	1.89012	-3.71794	0	104538	3.0915	0.054358	61.33	1	301.33	3080	3	-0.027435	5.74287	C18	5.24401	0.13339	0.0767	39.064	0.0302	2.87	90
603888	2020	0.447893	0.095453	I	1100	0.312931	4.87183	-3.95647	1	120024	1.0868	0.105407	61.33	0	301.33	3080	2	0.041829	5.74287	I	5.24401	0.13339	0.0767	39.064	0.5427	2.87	90
300204	2020	0.771998	0.083341	C27	1100	0.144757	4.33878	-3.83114	0	77386	7.3711	-0.365157	61.33	1	301.33	3080	1	-0.003333	5.74287	C27	5.24401	0.13339	0.0767	39.064	0.0209	2.87	90
300289	2020	0.587754	0.093204	C27	1100	0.153457	4.22448	-4.01867	1	87197	23.4964	-0.016518	61.33	1	301.33	3080	2	-0.049893	5.74287	C27	5.24401	0.13339	0.0767	39.064	0.0199	2.87	90
300332	2020	1.97501	2.06906	D	1100	0.570231	0.956144	-3.6682	0	69320	16.6946	0.030302	61.33	1	301.33	3080	3	0.079477	5.74287	D	5.24401	0.13339	0.0767	39.064	0.0092	2.87	90
600008	2020	1.78653	1.10128	D	1100	0.648057	0.653498	-3.62405	1	193911	17.3945	0.116409	61.33	1	301.33	3080	1	0.259112	5.74287	D	5.24401	0.13339	0.0767	39.064	0.0281	2.87	90
688198	2020	0.853447	0.149014	C35	1100	0.040871	26.2958	-3.6187	0	0	5.9906	0.369321	61.33	1	301.33	3080	2	0.105473	5.74287	C35	5.24401	0.13339	0.0767	39.064	0.0252	2.87	90
300496	2020	0.766468	0.083539	I	1100	0.210613	3.1968	-3.63784	0	103599	2.3398	0.175807	61.33	1	301.33	3080	1	0.964099	5.74287	I	5.24401	0.13339	0.0767	39.064	0.0289	2.87	90
2542	2020	0.310788	0.104891	E	1100	0.613337	1.6095	-3.89694	1	100137	9.6805	0.038263	61.33	0	301.33	3080	1	0.177129	5.74287	E	5.24401	0.13339	0.0767	39.064	0.0061	2.87	90
688068	2020	0.865142	0.102135	C27	1100	0.172544	4.07854	-3.62407	0	0	8.3306	0.249159	61.33	1	301.33	3080	2	0.243691	5.74287	C27	5.24401	0.13339	0.0767	39.064	0.0317	2.87	90
300369	2020	1.42807	0.125365	I	1100	0.200704	3.83634	-3.95647	0	0	1.0868	0.167036	61.33	1	301.33	3080	2	0.071428	5.74287	I	5.24401	0.13339	0.0767	39.064	0.0203	2.87	90
601766	2020	0.754252	0.203499	C37	1100	0.568935	1.26449	-2.87911	1	262089	18.8641	0.067286	61.33	1	301.33	3080	3	0.022963	5.74287	C37	5.24401	0.13339	0.0767	39.064	0.1128	2.87	90
600657	2020	0.204109	0.089983	K	1100	0.743202	1.62338	-4.24025	1	69996	1.6502	0.116239	61.33	1	301.33	3080	3	-0.043872	5.74287	K	5.24401	0.13339	0.0767	39.064	0.0315	2.87	90
601992	2020	1.43718	0.298655	C30	1100	0.675801	1.53749	-3.06564	1	105870	25.8563	0.068766	61.33	1	301.33	3080	2	0.032711	5.74287	C30	5.24401	0.13339	0.0767	39.064	0.0331	2.87	90
601600	2020	1.01482	0.481857	C32	1100	0.634833	0.737757	-3.35743	1	225904	21.3451	0.012381	61.33	1	301.33	3080	3	-0.040227	5.74287	C32	5.24401	0.13339	0.0767	39.064	0.0884	2.87	90
300846	2020	0.859432	0.108397	I	1100	0.284438	1.7616	-3.64723	0	0	1.0868	0.051543	61.33	1	301.33	3080	1	0.361082	5.74287	I	5.24401	0.13339	0.0767	39.064	0.0204	2.87	90
300058	2020	1.10988	0.073361	L	1100	0.58249	1.1431	-3.79284	0	195461	1.674	0.020873	61.33	1	301.33	3080	3	0.129525	5.74287	L	5.24401	0.13339	0.0767	39.064	0.0364	2.87	90
2368	2020	1.37721	0.187348	I	1100	0.720895	1.26721	-3.83981	1	82862	9.7835	0.046224	61.33	0	301.33	3080	2	0.268402	5.74287	I	5.24401	0.13339	0.0767	39.064	0.012	2.87	90
2642	2020	1.18466	0.17281	I	1100	0.498755	1.52396	-3.90056	0	153523	4.3883	-0.37852	61.33	1	301.33	3080	3	-0.246797	5.74287	I	5.24401	0.13339	0.0767	39.064	0.0088	2.87	90
688356	2020	1.38831	0.184925	C26	1100	0.049264	19.0034	-3.78375	0	0	18.4944	0.541478	61.33	1	301.33	3080	1	2.35481	5.74287	C26	5.24401	0.13339	0.0767	39.064	0.0177	2.87	90
300200	2020	0.873503	0.287043	C26	1100	0.140279	3.95419	-3.96055	0	112500	40.2444	0.27754	61.33	0	301.33	3080	2	0.093542	5.74287	C26	5.24401	0.13339	0.0767	39.064	0.0105	2.87	90
300364	2020	0.448746	0.084786	R	1100	0.262104	2.57975	-3.91676	0	134829	1.6737	0.059826	61.33	1	301.33	3080	1	0.098473	5.74287	R	5.24401	0.13339	0.0767	39.064	0.0127	2.87	90
300079	2020	1.00754	0.076583	C39	1100	0.134205	4.88362	-3.95706	0	137023	5.9906	0.097767	61.33	0	301.33	3080	2	0.032958	5.74287	C39	5.24401	0.13339	0.0767	39.064	0.0246	2.87	90
601598	2020	0.287543	0.140813	G	1100	0.510006	1.16345	-3.60383	1	0	10.1441	0.039976	61.33	1	301.33	3080	2	0.06354	5.74287	G	5.24401	0.13339	0.0767	39.064	0.0525	2.87	90
300045	2020	1.33	0.121686	C39	1100	0.269646	2.65789	-3.8912	0	138953	11.0844	0.065574	61.33	1	301.33	3080	1	0.036413	5.74287	C39	5.24401	0.13339	0.0767	39.064	0.0147	2.87	90
601618	2020	1.32333	0.431489	E	1100	0.722833	1.17319	-2.74176	1	177911	43.0093	0.029524	61.33	1	301.33	3080	2	0.104441	5.74287	E	5.24401	0.13339	0.0767	39.064	0.0442	2.87	90
688015	2020	1.41415	0.164734	C37	1100	0.696707	1.34555	-3.59637	0	0	7.6521	0.131152	61.33	1	301.33	3080	3	0.224831	5.74287	C37	5.24401	0.13339	0.0767	39.064	0.0447	2.87	90
2066	2020	2.28002	0.401636	C30	1100	0.707688	0.950131	-3.91289	1	54750	15.5019	0.029085	61.33	0	301.33	3080	2	-0.020875	5.74287	C30	5.24401	0.13339	0.0767	39.064	0.0126	2.87	90
600968	2020	2.42345	1.12104	B	1100	0.3807	1.46874	-3.61528	1	0	23.6785	0.062194	61.33	0	301.33	3080	2	0.096799	5.74287	B	5.24401	0.13339	0.0767	39.064	0.3631	2.87	90
938	2020	1.29396	0.177678	C39	1100	0.419034	1.5105	-3.74765	1	203134	1.5731	0.062024	61.33	1	301.33	3080	2	0.074792	5.74287	C39	5.24401	0.13339	0.0767	39.064	0.0742	2.87	90
300073	2020	2.45401	0.201674	C38	1100	0.35859	2.24601	-3.91734	1	94494	20.5507	0.141871	61.33	1	301.33	3080	2	0.294877	5.74287	C38	5.24401	0.13339	0.0767	39.064	0.0145	2.87	90
600372	2020	0.530102	0.192027	C37	1100	0.553869	1.6578	-3.89524	1	92023	9.3527	0.083625	61.33	0	301.33	3080	1	0.089141	5.74287	C37	5.24401	0.13339	0.0767	39.064	0.0064	2.87	90
300229	2020	0.742028	0.130826	I	1100	0.22885	1.96812	-4.22128	0	92208	1.0868	0.2655	61.33	1	301.33	3080	2	-0.021582	5.74287	I	5.24401	0.13339	0.0767	39.064	0.0125	2.87	90
300663	2020	0.480615	0.102131	I	1100	0.490607	1.82792	-3.96625	0	0	2.3398	0.056038	61.33	1	301.33	3080	1	0.504784	5.74287	I	5.24401	0.13339	0.0767	39.064	0.0203	2.87	90
300860	2020	0.269787	0.049553	R	1100	0.11252	8.81546	-3.87137	0	0	1.6737	0.343831	61.33	1	301.33	3080	1	1.80409	5.74287	R	5.24401	0.13339	0.0767	39.064	0.1481	2.87	90
300541	2020	0.555442	0.078931	I	1100	0.537286	1.60767	-3.92307	0	95682	4.3883	0.037999	61.33	0	301.33	3080	2	0.146695	5.74287	I	5.24401	0.13339	0.0767	39.064	0.0121	2.87	90
3005	2020	1.31127	0.209081	I	1100	0.266413	3.3691	-4.03204	0	0	9.8771	0.274968	61.33	1	301.33	3080	1	1.06337	5.74287	I	5.24401	0.13339	0.0767	39.064	0.0118	2.87	90
2963	2020	0.872069	0.122984	E	1100	0.224297	4.36381	-3.92287	0	0	8.332	0.078709	61.33	0	301.33	3080	3	-0.066239	5.74287	E	5.24401	0.13339	0.0767	39.064	0.0087	2.87	90
2985	2020	0.27843	0.033896	C37	1100	0.166775	5.32444	-3.81926	0	0	1.5731	0.583827	61.33	1	301.33	3080	1	1.06748	5.74287	C37	5.24401	0.13339	0.0767	39.064	0.0264	2.87	90
688339	2020	2.8237	0.339559	C38	1100	0.205334	4.77808	-3.46506	0	0	9.0308	-0.071994	61.33	1	301.33	3080	1	0.810265	5.74287	C38	5.24401	0.13339	0.0767	39.064	0.0394	2.87	90
688466	2020	1.4482	0.627844	N	1100	0.344711	2.39126	-3.72918	0	0	14.0025	0.148143	61.33	1	301.33	3080	1	1.0061	5.74287	N	5.24401	0.13339	0.0767	39.064	0.0245	2.87	90
603098	2020	1.03443	0.442083	E	1100	0.573908	1.90824	-3.91785	0	0	10.6302	0.067439	61.33	1	301.33	3080	2	0.064931	5.74287	E	5.24401	0.13339	0.0767	39.064	0.0059	2.87	90
600028	2020	0.348234	0.468776	B	1100	0.49021	0.872087	-2.5134	1	309057	21.9582	0.023899	61.33	1	301.33	3080	2	-0.012117	5.74287	B	5.24401	0.13339	0.0767	39.064	0.9252	2.87	90
601111	2020	0.319049	0.167558	G	1100	0.704953	0.245489	-3.11435	1	220789	20.4303	-0.266171	61.33	1	301.33	3080	1	-0.034606	5.74287	G	5.24401	0.13339	0.0767	39.064	0.3376	2.87	90
300661	2020	0.700393	0.151677	C39	1100	0.197321	5.1144	-3.63165	0	0	12.2554	0.25201	61.33	1	301.33	3080	3	0.339673	5.74287	C39	5.24401	0.13339	0.0767	39.064	0.0586	2.87	90
601117	2020	1.13824	0.572219	E	1100	0.700577	1.20681	-3.18357	1	107660	31.5933	0.042131	61.33	0	301.33	3080	2	0.173846	5.74287	E	5.24401	0.13339	0.0767	39.064	0.0908	2.87	90
300166	2020	1.38719	0.207043	I	1100	0.195873	3.69371	-4.07307	0	122275	8.1398	0.152825	61.33	0	301.33	3080	1	0.101386	5.74287	I	5.24401	0.13339	0.0767	39.064	0.0223	2.87	90
300825	2020	1.53953	0.462423	M	1100	0.191787	4.13372	-3.64177	0	0	10.7608	0.14788	61.33	1	301.33	3080	1	0.325657	5.74287	M	5.24401	0.13339	0.0767	39.064	0.297	2.87	90
600062	2020	1.07478	0.238126	C27	1100	0.244796	2.54689	-4.04638	1	103708	18.8005	0.144552	61.33	1	301.33	3080	2	0.101058	5.74287	C27	5.24401	0.13339	0.0767	39.064	0.0211	2.87	90
300719	2020	0.924232	0.090228	C37	1100	0.271717	3.34895	-3.84585	0	0	14.7131	0.17187	61.33	1	301.33	3080	1	0.119719	5.74287	C37	5.24401	0.13339	0.0767	39.064	0.0164	2.87	90
688338	2020	0.714864	0.080965	C27	1100	0.032333	30.3573	-3.76253	0	0	8.6367	0.381363	61.33	0	301.33	3080	1	2.28449	5.74287	C27	5.24401	0.13339	0.0767	39.064	0.0244	2.87	90
300406	2020	0.359435	0.063983	C27	1100	0.136287	7.30497	-3.91447	0	62997	2.4931	0.180453	61.33	1	301.33	3080	1	0.840115	5.74287	C27	5.24401	0.13339	0.0767	39.064	0.0133	2.87	90
2310	2020	1.23016	1.27668	N	1100	0.707616	1.17983	-4.07877	1	130289	46.5645	-0.064981	61.33	1	301.33	3080	1	0.03581	5.74287	N	5.24401	0.13339	0.0767	39.064	0.0383	2.87	90
688658	2020	0.945684	0.133508	C27	1100	0.342881	2.1876	-3.91791	0	0	13.5147	0.113426	61.33	1	301.33	3080	1	0.57388	5.74287	C27	5.24401	0.13339	0.0767	39.064	0.0156	2.87	90
300365	2020	2.09526	0.48648	I	1100	0.193903	4.58283	-3.9388	0	0	9.8842	0.097723	61.33	0	301.33	3080	3	-0.041032	5.74287	I	5.24401	0.13339	0.0767	39.064	0.0121	2.87	90
601068	2020	0.522782	0.175969	E	1100	0.713158	1.28874	-3.60322	1	0	42.5653	-0.081715	61.33	1	301.33	3080	1	-0.026526	5.74287	E	5.24401	0.13339	0.0767	39.064	0.0213	2.87	90
300002	2020	0.976449	0.290034	I	1100	0.237785	1.58437	-3.91795	0	208318	6.1256	0.117463	61.33	1	301.33	3080	2	-0.017503	5.74287	I	5.24401	0.13339	0.0767	39.064	0.0305	2.87	90
600511	2020	0.432112	0.103564	F	1100	0.47424	1.96755	-3.89424	1	275752	14.2816	0.047382	61.33	0	301.33	3080	2	0.0294	5.74287	F	5.24401	0.13339	0.0767	39.064	0.0323	2.87	90
600977	2020	0.268176	0.063852	R	1100	0.317534	2.45874	-3.50007	1	91502	1.6737	-0.217798	61.33	0	301.33	3080	2	-0.025714	5.74287	R	5.24401	0.13339	0.0767	39.064	0.2288	2.87	90
603392	2020	0.984046	0.092123	C27	1100	0.263519	2.38568	-4.31079	0	0	56.3174	0.329277	61.33	1	301.33	3080	1	0.618388	5.74287	C27	5.24401	0.13339	0.0767	39.064	0.168	2.87	90
688080	2020	0.989206	0.285492	C39	1100	0.123634	7.38768	-3.75317	0	0	8.0909	0.134383	61.33	1	301.33	3080	1	0.961678	5.74287	C39	5.24401	0.13339	0.0767	39.064	0.0196	2.87	90
300318	2020	1.14239	0.083444	C35	1100	0.612702	0.544284	-3.9127	0	182438	1.5731	0.004687	61.33	1	301.33	3080	1	0.378771	5.74287	C35	5.24401	0.13339	0.0767	39.064	0.0248	2.87	90
688078	2020	0.805423	0.186594	I	1100	0.101798	9.67823	-3.66513	0	0	8.2748	0.282497	61.33	1	301.33	3080	3	-0.003755	5.74287	I	5.24401	0.13339	0.0767	39.064	0.0118	2.87	90
603698	2020	1.3875	0.515589	M	1100	0.329639	2.49428	-3.67639	1	63995	44.967	0.094034	61.33	1	301.33	3080	2	0.109671	5.74287	M	5.24401	0.13339	0.0767	39.064	0.0043	2.87	90
300785	2020	1.33626	0.161206	I	1100	0.159916	8.51103	-3.47622	0	0	3.0359	0.195355	61.33	1	301.33	3080	3	0.892872	5.74287	I	5.24401	0.13339	0.0767	39.064	0.5065	2.87	90
600266	2020	0.163164	0.089352	K	1100	0.787015	2.47032	-3.59324	1	101928	1.6502	0.108751	61.33	1	301.33	3080	1	0.072194	5.74287	K	5.24401	0.13339	0.0767	39.064	0.1062	2.87	90
2504	2020	0.277209	0.068202	E	1100	0.837844	1.10158	-4.03077	0	98052	8.776	-0.114195	61.33	1	301.33	3080	3	-0.11015	5.74287	E	5.24401	0.13339	0.0767	39.064	0.005	2.87	90
300788	2020	0.413863	0.181623	R	1100	0.364869	2.62619	-4.22466	1	0	1.6737	0.151776	61.33	1	301.33	3080	2	0.118243	5.74287	R	5.24401	0.13339	0.0767	39.064	0.2134	2.87	90
688050	2020	0.854104	0.087999	C35	1100	0.055473	14.8676	-3.49928	0	0	1.5731	0.407456	61.33	1	301.33	3080	1	1.38929	5.74287	C35	5.24401	0.13339	0.0767	39.064	0.0355	2.87	90
300797	2020	0.872123	0.171086	M	1100	0.288164	3.54672	-3.8133	1	0	4.4574	0.139295	61.33	1	301.33	3080	2	0.114682	5.74287	M	5.24401	0.13339	0.0767	39.064	0.0059	2.87	90
2371	2020	1.07306	0.099443	C35	1100	0.59403	1.39411	-3.85591	1	128028	22.6393	0.110495	61.33	1	301.33	3080	2	0.275452	5.74287	C35	5.24401	0.13339	0.0767	39.064	0.0067	2.87	90
300456	2020	1.06239	0.144053	C39	1100	0.250495	3.23561	-3.63754	0	148573	1.5731	0.315768	61.33	1	301.33	3080	3	0.145318	5.74287	C39	5.24401	0.13339	0.0767	39.064	0.0216	2.87	90
688056	2020	0.621759	0.221304	C40	1100	0.130755	7.07378	-3.73525	0	0	10.1348	0.198581	61.33	1	301.33	3080	1	0.895758	5.74287	C40	5.24401	0.13339	0.0767	39.064	0.0162	2.87	90
688200	2020	0.689184	0.082046	C35	1100	0.059607	15.8665	-3.96746	0	0	8.7465	0.602596	61.33	0	301.33	3080	1	3.59911	5.74287	C35	5.24401	0.13339	0.0767	39.064	0.0668	2.87	90
600246	2020	0.494288	0.315795	K	1100	0.343428	3.63635	-4.01129	0	98139	5.4839	0.108465	61.33	1	301.33	3080	2	-0.079904	5.74287	K	5.24401	0.13339	0.0767	39.064	0.035	2.87	90
300010	2020	1.54937	0.124024	I	1100	0.811386	0.730162	-3.997	0	86770	1.0868	-1.90286	61.33	0	301.33	3080	3	-0.407254	5.74287	I	5.24401	0.13339	0.0767	39.064	0.2823	2.87	90
688004	2020	0.65075	0.110997	I	1100	0.110117	8.85972	-4.08534	0	0	1.0868	0.172503	61.33	1	301.33	3080	1	0.760633	5.74287	I	5.24401	0.13339	0.0767	39.064	0.0238	2.87	90
300379	2020	1.50962	0.31431	I	1100	0.160611	2.98256	-4.05227	0	0	4.4819	0.411856	61.33	0	301.33	3080	1	0.128318	5.74287	I	5.24401	0.13339	0.0767	39.064	0.0666	2.87	90
2392	2020	1.66165	0.367339	C30	1100	0.334051	2.37143	-3.95682	0	83389	25.8954	0.121152	61.33	1	301.33	3080	1	0.109078	5.74287	C30	5.24401	0.13339	0.0767	39.064	0.0087	2.87	90
300150	2020	0.5768	0.047473	I	1100	0.16206	4.21692	-3.96751	0	69596	14.6628	-0.106573	61.33	0	301.33	3080	2	-0.047453	5.74287	I	5.24401	0.13339	0.0767	39.064	0.0056	2.87	90
300858	2020	0.450139	0.15376	C14	1100	0.066709	11.9067	-3.71907	0	0	70.8746	0.347066	61.33	0	301.33	3080	1	1.14445	5.74287	C14	5.24401	0.13339	0.0767	39.064	0.0213	2.87	90
603825	2020	0.496512	0.101849	I	1100	0.742559	1.26391	-4.19482	0	0	2.5823	0.027938	61.33	1	301.33	3080	1	0.136355	5.74287	I	5.24401	0.13339	0.0767	39.064	0.0232	2.87	90
786	2020	0.971718	0.197943	C30	1100	0.238294	1.40326	-3.98507	1	78617	22.8954	0.196588	61.33	1	301.33	3080	2	0.067632	5.74287	C30	5.24401	0.13339	0.0767	39.064	0.0302	2.87	90
601858	2020	1.38137	0.176899	R	1100	0.289469	2.17544	-3.67718	1	0	5.5475	0.185496	61.33	1	301.33	3080	2	0.074306	5.74287	R	5.24401	0.13339	0.0767	39.064	0.0048	2.87	90
600085	2020	0.622125	0.097763	C27	1100	0.288087	2.9521	-3.99106	1	153735	7.3711	0.156287	61.33	1	301.33	3080	2	0.043767	5.74287	C27	5.24401	0.13339	0.0767	39.064	0.22	2.87	90
688369	2020	0.791349	0.410759	I	1100	0.28121	3.41068	-3.83044	0	0	27.279	0.164619	61.33	1	301.33	3080	3	0.094168	5.74287	I	5.24401	0.13339	0.0767	39.064	0.0208	2.87	90
600658	2020	1.29121	0.137459	K	1100	0.592061	2.23971	-4.45419	1	80889	1.6502	0.172754	61.33	1	301.33	3080	1	0.253423	5.74287	K	5.24401	0.13339	0.0767	39.064	0.004	2.87	90
300344	2020	0.661144	0.15178	L	1100	0.887163	0.834643	-3.75033	0	73644	1.0868	-3.03291	61.33	1	301.33	3080	3	-0.519572	5.74287	L	5.24401	0.13339	0.0767	39.064	0.0055	2.87	90
2780	2020	0.350485	0.081708	F	1100	0.308892	2.14418	-3.76524	0	49218	5.033	-0.141266	61.33	1	301.33	3080	1	-0.035877	5.74287	F	5.24401	0.13339	0.0767	39.064	0.0212	2.87	90
601800	2020	0.634789	0.205333	E	1100	0.725646	1.00307	-2.41185	1	144034	8.3968	0.040446	61.33	1	301.33	3080	1	0.164021	5.74287	E	5.24401	0.13339	0.0767	39.064	0.1277	2.87	90
688033	2020	0.716374	0.203905	C37	1100	0.069551	12.9418	-3.57631	0	0	14.4466	0.344272	61.33	0	301.33	3080	2	0.013703	5.74287	C37	5.24401	0.13339	0.0767	39.064	0.0508	2.87	90
603138	2020	0.303153	0.100149	I	1100	0.291916	3.83681	-3.5076	0	0	4.8383	0.097004	61.33	0	301.33	3080	3	0.043626	5.74287	I	5.24401	0.13339	0.0767	39.064	0.7663	2.87	90
688111	2020	0.780541	0.188993	I	1100	0.190418	5.62532	-3.50808	0	0	1.0868	0.413705	61.33	1	301.33	3080	2	0.243658	5.74287	I	5.24401	0.13339	0.0767	39.064	0.2984	2.87	90
2701	2020	1.32146	0.154347	C33	1100	0.549762	0.957065	-4.03035	0	75093	27.0472	0.103086	61.33	1	301.33	3080	2	0.024468	5.74287	C33	5.24401	0.13339	0.0767	39.064	0.0297	2.87	90
601908	2020	3.76483	1.08081	C35	1100	0.543758	1.03567	-3.81975	0	119498	6.297	0.123052	61.33	1	301.33	3080	2	0.002068	5.74287	C35	5.24401	0.13339	0.0767	39.064	0.0133	2.87	90
300430	2020	1.31499	0.171635	C40	1100	0.29246	1.97948	-3.81466	0	0	52.7221	0.084529	61.33	0	301.33	3080	1	0.075469	5.74287	C40	5.24401	0.13339	0.0767	39.064	0.006	2.87	90
300353	2020	1.63486	0.145491	C39	1100	0.667489	1.62733	-3.93371	0	98922	3.9279	-1.79071	61.33	1	301.33	3080	3	-0.241004	5.74287	C39	5.24401	0.13339	0.0767	39.064	0.0187	2.87	90
603860	2020	0.558994	0.08556	M	1100	0.149723	4.94236	-3.52299	1	0	2.5396	0.220781	61.33	1	301.33	3080	3	0.045303	5.74287	M	5.24401	0.13339	0.0767	39.064	0.0034	2.87	90
2051	2020	0.717028	0.341967	E	1100	0.50677	1.71923	-3.83192	1	78590	19.3256	-0.011906	61.33	1	301.33	3080	1	-0.014393	5.74287	E	5.24401	0.13339	0.0767	39.064	0.009	2.87	90
603859	2020	0.76295	0.204134	M	1100	0.262828	2.37952	-3.67571	0	0	2.251	0.143553	61.33	1	301.33	3080	1	0.083455	5.74287	M	5.24401	0.13339	0.0767	39.064	0.0096	2.87	90
601390	2020	0.587452	0.23578	E	1100	0.739031	1.05196	-2.41096	1	196046	15.5014	0.034566	61.33	0	301.33	3080	1	0.136279	5.74287	E	5.24401	0.13339	0.0767	39.064	0.3278	2.87	90
970	2020	1.02821	0.258357	C39	1100	0.227596	3.38346	-3.99417	1	125388	25.3829	0.046642	61.33	1	301.33	3080	2	0.096679	5.74287	C39	5.24401	0.13339	0.0767	39.064	0.0072	2.87	90
603377	2020	0.268764	0.101012	P	1100	0.458335	0.415281	-3.75742	0	44279	8.8903	0.123426	61.33	1	301.33	3080	1	0.049171	5.74287	P	5.24401	0.13339	0.0767	39.064	0.0272	2.87	90
2987	2020	0.392517	0.158026	I	1100	0.151682	6.40549	-3.56115	0	0	5.8838	0.129112	61.33	1	301.33	3080	1	1.34676	5.74287	I	5.24401	0.13339	0.0767	39.064	0.0303	2.87	90
600463	2020	0.420573	0.111477	E	1100	0.593349	1.21297	-3.94699	1	47052	8.776	0.007704	61.33	0	301.33	3080	1	0.130579	5.74287	E	5.24401	0.13339	0.0767	39.064	0.0053	2.87	90
601886	2020	0.576515	0.12744	E	1100	0.660218	1.31078	-3.87099	0	68879	18.7196	0.071711	61.33	1	301.33	3080	3	0.02611	5.74287	E	5.24401	0.13339	0.0767	39.064	0.0051	2.87	90
2878	2020	0.301138	0.058759	L	1100	0.407284	2.06473	-3.96674	0	0	1.674	0.10496	61.33	1	301.33	3080	2	0.098614	5.74287	L	5.24401	0.13339	0.0767	39.064	0.0226	2.87	90
603903	2020	1.53972	0.832818	N	1100	0.629864	0.929364	-3.5865	0	56445	16.8387	0.117409	61.33	0	301.33	3080	2	0.07539	5.74287	N	5.24401	0.13339	0.0767	39.064	0.0095	2.87	90
600536	2020	0.716307	0.127457	I	1100	0.668132	1.35601	-3.94718	1	189910	5.6413	0.023628	61.33	0	301.33	3080	2	0.289317	5.74287	I	5.24401	0.13339	0.0767	39.064	0.0105	2.87	90
603569	2020	0.477775	0.1749	L	1100	0.520322	1.44008	-3.83796	0	0	5.5503	0.031221	61.33	0	301.33	3080	2	-0.140443	5.74287	L	5.24401	0.13339	0.0767	39.064	0.0098	2.87	90
603927	2020	0.649641	0.18124	I	1100	0.623837	1.54119	-4.11716	1	0	4.3883	0.082928	61.33	0	301.33	3080	2	0.178104	5.74287	I	5.24401	0.13339	0.0767	39.064	0.0182	2.87	90
600055	2020	0.513627	0.057783	C35	1100	0.167932	4.16471	-4.06189	0	104783	3.367	0.233197	61.33	1	301.33	3080	2	0.114366	5.74287	C35	5.24401	0.13339	0.0767	39.064	0.0065	2.87	90
3007	2020	1.45825	0.186375	I	1100	0.155936	5.45471	-3.53052	0	0	4.3883	0.158298	61.33	0	301.33	3080	1	0.878387	5.74287	I	5.24401	0.13339	0.0767	39.064	0.0117	2.87	90
600198	2020	1.46693	0.106724	C39	1100	1.16535	0.435327	-4.02644	1	205167	9.6592	-1.32764	61.33	0	301.33	3080	3	-0.455703	5.74287	C39	5.24401	0.13339	0.0767	39.064	0.0247	2.87	90
2893	2020	1.86168	0.708656	D	1100	0.721767	0.643584	-3.84498	0	0	23.2214	0.026966	61.33	1	301.33	3080	2	0.089513	5.74287	D	5.24401	0.13339	0.0767	39.064	0.0072	2.87	90
300386	2020	1.13068	0.098182	I	1100	0.06897	12.1455	-3.99957	0	111944	2.5823	0.069369	61.33	0	301.33	3080	3	0.021891	5.74287	I	5.24401	0.13339	0.0767	39.064	0.0207	2.87	90
300513	2020	1.42778	0.316052	I	1100	0.314065	1.88531	-3.95304	0	91950	2.3398	0.088533	61.33	0	301.33	3080	1	0.010189	5.74287	I	5.24401	0.13339	0.0767	39.064	0.0047	2.87	90
600962	2020	0.593251	0.184783	C15	1100	0.657508	1.0543	-3.89263	1	72854	15.8913	-0.110748	61.33	1	301.33	3080	1	0.039437	5.74287	C15	5.24401	0.13339	0.0767	39.064	0.0018	2.87	90
601989	2020	1.49265	0.424473	C37	1100	0.500444	1.58636	-3.11495	1	298518	23.2437	-0.010553	61.33	1	301.33	3080	3	-0.055567	5.74287	C37	5.24401	0.13339	0.0767	39.064	0.0848	2.87	90
2362	2020	1.62348	0.14975	C39	1100	0.202466	4.15476	-3.72149	0	101328	4.9352	0.135693	61.33	1	301.33	3080	1	0.612936	5.74287	C39	5.24401	0.13339	0.0767	39.064	0.0125	2.87	90
601718	2020	2.07512	0.401405	C18	1100	0.427451	2.56612	-3.46778	1	186629	23.3462	-0.034219	61.33	1	301.33	3080	2	-0.037629	5.74287	C18	5.24401	0.13339	0.0767	39.064	0.0347	2.87	90
300542	2020	1.38998	0.078279	I	1100	0.337921	1.99939	-3.9307	0	75641	1.0868	0.08618	61.33	1	301.33	3080	2	0.021169	5.74287	I	5.24401	0.13339	0.0767	39.064	0.01	2.87	90
600288	2020	0.974517	0.12087	C39	1100	0.413872	1.80066	-4.03175	0	88686	6.297	0.030704	61.33	1	301.33	3080	2	0.100697	5.74287	C39	5.24401	0.13339	0.0767	39.064	0.0053	2.87	90
300034	2020	1.12742	0.061273	C32	1100	0.347568	2.01048	-3.87243	1	77222	1.5731	0.184049	61.33	1	301.33	3080	1	0.155693	5.74287	C32	5.24401	0.13339	0.0767	39.064	0.0073	2.87	90
600723	2020	0.153365	0.104288	F	1100	0.326066	2.37854	-4.23599	1	93916	1.6073	0.005058	61.33	0	301.33	3080	3	-0.064457	5.74287	F	5.24401	0.13339	0.0767	39.064	0.0139	2.87	90
605	2020	1.29587	0.426662	D	1100	0.676494	0.858611	-4.10724	1	49588	8.4932	0.020641	61.33	0	301.33	3080	2	0.027022	5.74287	D	5.24401	0.13339	0.0767	39.064	0.0084	2.87	90
2738	2020	0.880553	0.210212	C32	1100	0.355127	3.52049	-3.99776	0	65332	18.8641	0.149083	61.33	1	301.33	3080	1	0.201288	5.74287	C32	5.24401	0.13339	0.0767	39.064	0.0097	2.87	90
300896	2020	0.688057	0.057942	C35	1100	0.021898	48.7545	-3.79725	0	0	5.9906	0.708796	61.33	1	301.33	3080	1	5.22967	5.74287	C35	5.24401	0.13339	0.0767	39.064	0.0532	2.87	90
600159	2020	0.143588	0.068803	K	1100	0.437671	2.09563	-4.03647	1	94604	1.6502	0.139587	61.33	1	301.33	3080	2	-0.021407	5.74287	K	5.24401	0.13339	0.0767	39.064	0.0094	2.87	90
2153	2020	0.657763	0.138564	I	1100	0.13502	4.61249	-4.017	0	69356	1.0868	0.009364	61.33	1	301.33	3080	2	-0.02879	5.74287	I	5.24401	0.13339	0.0767	39.064	0.0129	2.87	90
300072	2020	2.03018	0.920229	C26	1100	0.482594	1.61586	-4.00788	1	110140	51.7901	-0.190669	61.33	1	301.33	3080	3	-0.115492	5.74287	C26	5.24401	0.13339	0.0767	39.064	0.016	2.87	90
2271	2020	1.09135	0.36516	C30	1100	0.467405	1.59798	-3.9188	0	116273	20.803	0.19344	61.33	1	301.33	3080	2	0.242285	5.74287	C30	5.24401	0.13339	0.0767	39.064	0.0695	2.87	90
300370	2020	1.21026	0.17313	C40	1100	0.826465	0.702138	-4.02377	0	0	37.5338	-0.721432	61.33	1	301.33	3080	3	-0.110483	5.74287	C40	5.24401	0.13339	0.0767	39.064	0.0109	2.87	90
300065	2020	1.98859	0.140958	C39	1100	0.439565	3.37989	-3.90295	0	71503	8.0909	0.086046	61.33	1	301.33	3080	3	0.322017	5.74287	C39	5.24401	0.13339	0.0767	39.064	0.0223	2.87	90
2721	2020	0.397734	0.057771	C41	1100	0.821754	1.26649	-3.66194	1	75263	8.6367	-0.907118	61.33	1	301.33	3080	3	-0.236363	5.74287	C41	5.24401	0.13339	0.0767	39.064	0.0282	2.87	90
300759	2020	1.48943	0.236087	M	1100	0.24982	2.79564	-3.76938	0	0	34.3946	0.257877	61.33	1	301.33	3080	2	0.198666	5.74287	M	5.24401	0.13339	0.0767	39.064	0.0611	2.87	90
600582	2020	1.44599	0.630517	C35	1100	0.410381	2.11119	-3.78867	1	96283	34.7665	0.09452	61.33	0	301.33	3080	2	0.043669	5.74287	C35	5.24401	0.13339	0.0767	39.064	0.0106	2.87	90
300674	2020	1.22588	0.160805	I	1100	0.419641	1.89155	-3.71499	0	0	2.5823	0.160376	61.33	1	301.33	3080	3	0.019779	5.74287	I	5.24401	0.13339	0.0767	39.064	0.0312	2.87	90
603613	2020	0.507391	0.136605	I	1100	0.418487	2.32731	-3.8754	0	0	1.0868	0.03092	61.33	1	301.33	3080	1	2.01749	5.74287	I	5.24401	0.13339	0.0767	39.064	0.0234	2.87	90
600730	2020	0.592783	0.087903	P	1100	0.14015	16.2857	-4.24835	1	94063	5.4406	0.725013	61.33	0	301.33	3080	3	0.032358	5.74287	P	5.24401	0.13339	0.0767	39.064	0.0107	2.87	90
603818	2020	0.549783	0.338116	C21	1100	0.660383	1.1024	-4.23185	0	51399	12.6569	0.035692	61.33	1	301.33	3080	2	-0.004466	5.74287	C21	5.24401	0.13339	0.0767	39.064	0.0152	2.87	90
600733	2020	2.51563	0.968571	C36	1100	0.739064	1.36238	-4.08586	1	126262	14.0767	-1.24406	61.33	1	301.33	3080	3	-0.262278	5.74287	C36	5.24401	0.13339	0.0767	39.064	0.0093	2.87	90
2410	2020	1.61334	0.239625	I	1100	0.313109	1.89611	-3.66278	0	71947	28.7536	0.104941	61.33	1	301.33	3080	1	0.548015	5.74287	I	5.24401	0.13339	0.0767	39.064	0.0392	2.87	90
2373	2020	1.948	0.208939	I	1100	0.363172	1.81532	-3.60502	0	118270	2.5823	0.134499	61.33	1	301.33	3080	1	0.19503	5.74287	I	5.24401	0.13339	0.0767	39.064	0.0312	2.87	90
603123	2020	0.483244	0.208839	F	1100	0.48885	0.944916	-3.8344	1	70087	36.8269	0.060035	61.33	0	301.33	3080	3	0.301318	5.74287	F	5.24401	0.13339	0.0767	39.064	0.0112	2.87	90
601857	2020	0.286085	1.0092	B	1100	0.450697	0.804018	-2.36769	1	327665	16.206	0.0335	61.33	1	301.33	3080	2	-0.089562	5.74287	B	5.24401	0.13339	0.0767	39.064	1.3715	2.87	90
3001	2020	1.2819	0.38117	E	1100	0.349025	2.70101	-3.59612	0	0	13.4296	0.09773	61.33	1	301.33	3080	1	0.810357	5.74287	E	5.24401	0.13339	0.0767	39.064	0.0124	2.87	90
300851	2020	1.07316	0.100851	I	1100	0.110936	8.46015	-3.83421	0	0	2.9461	0.377392	61.33	1	301.33	3080	1	0.986409	5.74287	I	5.24401	0.13339	0.0767	39.064	0.0168	2.87	90
2995	2020	0.430312	0.16486	I	1100	0.365739	2.59414	-3.69896	0	0	4.8383	0.03803	61.33	0	301.33	3080	1	1.02504	5.74287	I	5.24401	0.13339	0.0767	39.064	0.015	2.87	90
600578	2020	2.9094	0.777352	D	1100	0.612718	0.490862	-3.63765	1	99053	12.2058	0.09323	61.33	1	301.33	3080	1	0.054726	5.74287	D	5.24401	0.13339	0.0767	39.064	0.0098	2.87	90
600161	2020	0.791624	0.185138	C27	1100	0.20025	4.95677	-4.03244	1	156228	18.4944	0.320565	61.33	1	301.33	3080	1	0.19426	5.74287	C27	5.24401	0.13339	0.0767	39.064	0.021	2.87	90
603533	2020	1.22408	0.070102	I	1100	0.36622	2.11547	-3.60791	0	0	2.5823	0.146053	61.33	1	301.33	3080	2	0.194982	5.74287	I	5.24401	0.13339	0.0767	39.064	0.0592	2.87	90
600410	2020	0.755014	0.174234	I	1100	0.402371	1.44062	-4.42245	0	240619	6.6976	0.180109	61.33	1	301.33	3080	3	-0.039403	5.74287	I	5.24401	0.13339	0.0767	39.064	0.0128	2.87	90
300444	2020	1.27789	0.297804	C38	1100	0.719463	1.15506	-3.85761	0	111744	30.8309	0.017885	61.33	0	301.33	3080	2	-0.076706	5.74287	C38	5.24401	0.13339	0.0767	39.064	0.014	2.87	90
601888	2020	0.125754	0.080025	L	1100	0.375495	1.97759	-3.45304	1	146707	1.674	0.184309	61.33	0	301.33	3080	2	0.366019	5.74287	L	5.24401	0.13339	0.0767	39.064	0.0718	2.87	90
2065	2020	1.33218	0.400736	I	1100	0.469193	1.86112	-3.80792	0	239922	8.1811	0.060767	61.33	1	301.33	3080	1	0.12167	5.74287	I	5.24401	0.13339	0.0767	39.064	0.0451	2.87	90
300282	2020	1.07653	0.07055	C39	1100	0.0914	8.76582	-3.79641	0	81557	1.5731	-2.07228	61.33	1	301.33	3080	3	-0.330779	5.74287	C39	5.24401	0.13339	0.0767	39.064	0.008	2.87	90
600011	2020	4.50939	1.66069	D	1100	0.677149	0.429291	-3.35764	1	117482	31.0275	0.056821	61.33	1	301.33	3080	1	0.059501	5.74287	D	5.24401	0.13339	0.0767	39.064	0.0584	2.87	90
300055	2020	1.46732	0.375522	E	1100	0.173942	3.81728	-4.03595	0	82184	13.8088	-0.669817	61.33	1	301.33	3080	2	-0.086338	5.74287	E	5.24401	0.13339	0.0767	39.064	0.0039	2.87	90
601949	2020	0.26852	0.058886	R	1100	0.39798	2.39738	-3.47824	1	70022	1.6737	0.140071	61.33	1	301.33	3080	2	0.042756	5.74287	R	5.24401	0.13339	0.0767	39.064	0.1378	2.87	90
2462	2020	0.208278	0.032043	F	1100	0.62331	1.46191	-3.79611	1	62487	1.6073	0.035465	61.33	0	301.33	3080	2	0.084091	5.74287	F	5.24401	0.13339	0.0767	39.064	0.0077	2.87	90
300662	2020	0.443058	0.204323	L	1100	0.404166	1.91051	-3.71697	0	0	1.674	0.06214	61.33	1	301.33	3080	2	0.178618	5.74287	L	5.24401	0.13339	0.0767	39.064	0.034	2.87	90
725	2020	1.62073	0.229194	C39	1100	0.591291	1.22891	-3.40989	1	976049	12.0641	0.044591	61.33	1	301.33	3080	1	0.246303	5.74287	C39	5.24401	0.13339	0.0767	39.064	0.134	2.87	90
600037	2020	0.402673	0.108522	I	1100	0.19298	4.46007	-3.94667	1	151888	1.0868	0.06833	61.33	0	301.33	3080	2	-0.035395	5.74287	I	5.24401	0.13339	0.0767	39.064	0.041	2.87	90
600138	2020	0.279425	0.110716	L	1100	0.497378	0.982831	-4.01865	1	112933	5.5503	-0.023686	61.33	1	301.33	3080	1	0.037642	5.74287	L	5.24401	0.13339	0.0767	39.064	0.0242	2.87	90
603871	2020	0.205018	0.117885	G	1100	0.342862	4.20703	-3.74972	0	0	1.5713	0.127384	61.33	1	301.33	3080	1	0.419135	5.74287	G	5.24401	0.13339	0.0767	39.064	0.0124	2.87	90
300374	2020	0.982456	0.136098	C30	1100	0.524152	1.11288	-3.7076	1	0	12.8783	0.014315	61.33	0	301.33	3080	1	0.106729	5.74287	C30	5.24401	0.13339	0.0767	39.064	0.0061	2.87	90
688028	2020	0.74403	0.208808	C35	1100	0.06037	11.3749	-3.58333	0	0	20.2496	0.237698	61.33	1	301.33	3080	3	-0.013397	5.74287	C35	5.24401	0.13339	0.0767	39.064	0.092	2.87	90
688169	2020	1.28856	0.286348	C38	1100	0.093508	8.40018	-3.39114	0	0	3.367	0.343567	61.33	1	301.33	3080	1	2.99708	5.74287	C38	5.24401	0.13339	0.0767	39.064	0.1895	2.87	90
601101	2020	1.44122	1.03801	B	1100	0.549389	0.458202	-3.7744	1	77430	4.7683	0.07806	61.33	1	301.33	3080	2	-0.006735	5.74287	B	5.24401	0.13339	0.0767	39.064	0.0137	2.87	90
300324	2020	1.24213	0.177448	I	1100	0.379569	1.77633	-4.07558	0	0	6.3338	-0.440962	61.33	1	301.33	3080	2	-0.16186	5.74287	I	5.24401	0.13339	0.0767	39.064	0.0181	2.87	90
300213	2020	1.05003	0.304625	C39	1100	0.293037	2.48849	-4.14486	0	97011	8.4119	0.136773	61.33	1	301.33	3080	2	-0.039091	5.74287	C39	5.24401	0.13339	0.0767	39.064	0.0115	2.87	90
2405	2020	1.99042	0.287934	I	1100	0.143163	2.13755	-3.86458	0	199954	6.3338	-0.162219	61.33	1	301.33	3080	2	0.016596	5.74287	I	5.24401	0.13339	0.0767	39.064	0.0647	2.87	90
300036	2020	0.503486	0.15707	I	1100	0.401618	1.58923	-4.07158	0	92754	4.8383	0.158432	61.33	1	301.33	3080	3	0.170775	5.74287	I	5.24401	0.13339	0.0767	39.064	0.0127	2.87	90
860	2020	0.439034	0.164301	C15	1100	0.641382	1.53611	-3.95198	1	103719	9.4328	0.046121	61.33	0	301.33	3080	2	-0.015811	5.74287	C15	5.24401	0.13339	0.0767	39.064	0.0248	2.87	90
300352	2020	0.67382	0.183769	I	1100	0.238744	2.98119	-4.10204	0	157034	4.4819	0.023881	61.33	1	301.33	3080	3	0.024182	5.74287	I	5.24401	0.13339	0.0767	39.064	0.0266	2.87	90
300455	2020	0.849252	0.190791	C39	1100	0.396463	2.11869	-3.65617	1	92464	4.9352	0.157781	61.33	1	301.33	3080	3	0.134986	5.74287	C39	5.24401	0.13339	0.0767	39.064	0.0064	2.87	90
2933	2020	0.584587	0.073351	C37	1100	0.083943	10.9167	-4.02528	0	0	1.5731	0.370518	61.33	1	301.33	3080	2	0.049179	5.74287	C37	5.24401	0.13339	0.0767	39.064	0.008	2.87	90
603603	2020	1.49372	1.10183	N	1100	0.9199	0.495285	-4.1345	0	80906	15.277	-0.181823	61.33	0	301.33	3080	1	-0.04122	5.74287	N	5.24401	0.13339	0.0767	39.064	0.0241	2.87	90
688058	2020	0.484716	0.170503	I	1100	0.035785	28.5775	-3.52178	0	0	1.0868	0.384499	61.33	1	301.33	3080	2	0.058877	5.74287	I	5.24401	0.13339	0.0767	39.064	0.0241	2.87	90
603060	2020	0.812992	0.323238	M	1100	0.290897	1.60881	-4.57186	1	46141	20.2836	0.212205	61.33	1	301.33	3080	2	0.287653	5.74287	M	5.24401	0.13339	0.0767	39.064	0.01	2.87	90
601126	2020	1.15091	0.379966	C38	1100	0.393538	2.23301	-4.19497	0	69406	8.0909	0.099431	61.33	1	301.33	3080	3	0.175807	5.74287	C38	5.24401	0.13339	0.0767	39.064	0.0334	2.87	90
2739	2020	0.242811	0.087763	R	1100	0.562026	0.822306	-3.66199	0	117153	8.9836	-1.10101	61.33	1	301.33	3080	1	-0.113712	5.74287	R	5.24401	0.13339	0.0767	39.064	0.0607	2.87	90
600588	2020	0.867421	0.235783	I	1100	0.495744	1.10349	-4.09927	0	208937	2.9461	0.131452	61.33	0	301.33	3080	2	-0.033533	5.74287	I	5.24401	0.13339	0.0767	39.064	0.0543	2.87	90
600195	2020	0.713274	0.160286	C27	1100	0.206393	2.30053	-4.03527	1	108491	24.638	0.134636	61.33	0	301.33	3080	1	0.192456	5.74287	C27	5.24401	0.13339	0.0767	39.064	0.0268	2.87	90
601985	2020	3.92676	2.445	D	1100	0.69485	0.950978	-2.84926	1	150550	8.4932	0.252997	61.33	1	301.33	3080	1	0.098111	5.74287	D	5.24401	0.13339	0.0767	39.064	0.0327	2.87	90
2186	2020	0.347231	0.275665	H	1100	0.272657	1.52641	-4.14533	1	71253	8.4001	-0.360181	61.33	1	301.33	3080	3	-0.12774	5.74287	H	5.24401	0.13339	0.0767	39.064	0.1414	2.87	90
603616	2020	0.607192	0.181369	C30	1100	0.676046	0.88024	-3.77148	0	62238	34.5495	0.033639	61.33	0	301.33	3080	3	0.0467	5.74287	C30	5.24401	0.13339	0.0767	39.064	0.0048	2.87	90
300005	2020	0.646159	0.14271	C18	1100	0.117196	7.50934	-3.97135	0	91524	3.0915	-0.352753	61.33	1	301.33	3080	3	-0.172585	5.74287	C18	5.24401	0.13339	0.0767	39.064	0.0249	2.87	90
2467	2020	0.522593	0.138548	I	1100	0.165752	2.52025	-3.98344	0	197667	1.0868	0.425585	61.33	1	301.33	3080	2	0.088063	5.74287	I	5.24401	0.13339	0.0767	39.064	0.012	2.87	90
300887	2020	0.833294	0.272241	M	1100	0.138448	5.17589	-3.84205	0	0	12.1404	0.130618	61.33	0	301.33	3080	1	0.612657	5.74287	M	5.24401	0.13339	0.0767	39.064	0.0275	2.87	90
8	2020	0.626409	0.128129	C37	1100	0.480167	1.34724	-4.36393	1	121597	42.1623	-0.446822	61.33	0	301.33	3080	1	0.065072	5.74287	C37	5.24401	0.13339	0.0767	39.064	0.0203	2.87	90
300608	2020	0.729999	0.273504	I	1100	0.510003	2.07232	-4.10481	0	0	3.1437	0.103638	61.33	0	301.33	3080	1	0.076452	5.74287	I	5.24401	0.13339	0.0767	39.064	0.0078	2.87	90
603970	2020	0.678285	0.100487	F	1100	0.715845	1.34004	-3.59483	0	0	7.1104	0.031836	61.33	1	301.33	3080	1	0.468918	5.74287	F	5.24401	0.13339	0.0767	39.064	0.0067	2.87	90
688168	2020	0.797913	0.14833	I	1100	0.10735	8.87893	-3.57775	0	0	8.2334	0.187652	61.33	1	301.33	3080	1	0.075175	5.74287	I	5.24401	0.13339	0.0767	39.064	0.021	2.87	90
601226	2020	3.34517	1.14142	M	1100	0.575315	1.36927	-3.62675	1	58316	24.5517	0.014315	61.33	1	301.33	3080	2	-0.042149	5.74287	M	5.24401	0.13339	0.0767	39.064	0.0085	2.87	90
839	2020	0.5177	0.13712	I	1100	0.58813	0.674613	-4.04085	1	204950	1.0868	-1.19867	61.33	1	301.33	3080	3	-0.220102	5.74287	I	5.24401	0.13339	0.0767	39.064	0.0394	2.87	90
600855	2020	0.967504	0.09111	C35	1100	0.606698	1.4479	-4.55715	1	164850	1.5731	0.043847	61.33	1	301.33	3080	2	0.334821	5.74287	C35	5.24401	0.13339	0.0767	39.064	0.0193	2.87	90
603000	2020	0.746693	0.121152	I	1100	0.250556	3.1888	-3.75784	1	145854	1.0868	0.185153	61.33	1	301.33	3080	3	0.067552	5.74287	I	5.24401	0.13339	0.0767	39.064	0.1097	2.87	90
798	2020	0.440636	0.108799	A	1100	0.429809	0.789574	-3.93728	1	74798	1.4655	-0.361656	61.33	1	301.33	3080	1	0.014429	5.74287	A	5.24401	0.13339	0.0767	39.064	0.0191	2.87	90
300011	2020	0.850272	0.28209	C37	1100	0.553306	1.40457	-3.86857	0	89364	17.4179	-0.37925	61.33	1	301.33	3080	1	-0.089796	5.74287	C37	5.24401	0.13339	0.0767	39.064	0.0103	2.87	90
688569	2020	0.549727	0.083233	C37	1100	0.166877	4.99709	-3.70365	1	0	9.6592	0.188709	61.33	1	301.33	3080	1	0.700581	5.74287	C37	5.24401	0.13339	0.0767	39.064	0.0258	2.87	90
600050	2020	0.529842	0.216754	I	1100	0.430922	0.488898	-2.96596	1	336822	6.9042	0.051311	61.33	1	301.33	3080	2	0.032336	5.74287	I	5.24401	0.13339	0.0767	39.064	0.0862	2.87	90
300612	2020	1.19564	0.123215	L	1100	0.666061	1.02851	-3.53556	0	0	1.674	-0.029531	61.33	0	301.33	3080	2	0.399266	5.74287	L	5.24401	0.13339	0.0767	39.064	0.033	2.87	90
620	2020	0.241477	0.075299	K	1100	0.834508	0.940696	-4.01876	0	88695	1.6502	-0.142693	61.33	1	301.33	3080	2	-0.050342	5.74287	K	5.24401	0.13339	0.0767	39.064	0.1473	2.87	90
601816	2020	0.310959	0.099185	G	1100	0.307049	0.71892	-2.93452	1	243301	5.3268	0.159604	61.33	0	301.33	3080	2	0.624959	5.74287	G	5.24401	0.13339	0.0767	39.064	0.4403	2.87	90
600980	2020	1.30869	0.197768	C39	1100	0.256373	2.95056	-3.8251	1	76876	21.8269	0.103709	61.33	1	301.33	3080	2	0.0754	5.74287	C39	5.24401	0.13339	0.0767	39.064	0.0028	2.87	90
300117	2020	1.66695	0.583433	E	1100	0.735708	1.20366	-4.47787	0	85358	8.776	0.069723	61.33	1	301.33	3080	3	-0.095937	5.74287	E	5.24401	0.13339	0.0767	39.064	0.0137	2.87	90
601668	2020	0.711799	0.185687	E	1100	0.736748	1.31907	-2.11411	1	262507	12.1711	0.058502	61.33	1	301.33	3080	1	0.077526	5.74287	E	5.24401	0.13339	0.0767	39.064	0.0551	2.87	90
603598	2020	0.316252	0.156591	L	1100	0.785068	1.08782	-3.72144	0	89444	1.674	0.013911	61.33	0	301.33	3080	3	0.296605	5.74287	L	5.24401	0.13339	0.0767	39.064	0.0118	2.87	90
402	2020	0.136014	0.05313	K	1100	0.764757	2.24313	-5.28046	1	74481	1.6502	0.18521	61.33	0	301.33	3080	2	0.044559	5.74287	K	5.24401	0.13339	0.0767	39.064	0.0763	2.87	90
600743	2020	0.122158	0.067312	K	1100	0.845048	1.4175	-4.0179	1	63614	1.6502	0.085174	61.33	1	301.33	3080	3	0.053993	5.74287	K	5.24401	0.13339	0.0767	39.064	0.0247	2.87	90
603590	2020	0.819209	0.146379	C27	1100	0.185364	3.03895	-3.83325	0	0	61.2972	0.25997	61.33	1	301.33	3080	2	0.192769	5.74287	C27	5.24401	0.13339	0.0767	39.064	0.0169	2.87	90
300070	2020	4.44816	1.38152	N	1100	0.656135	0.989146	-3.63368	1	130441	11.8744	0.12565	61.33	1	301.33	3080	1	0.023017	5.74287	N	5.24401	0.13339	0.0767	39.064	0.0401	2.87	90
2819	2020	0.991991	0.120975	F	1100	0.445894	2.14485	-3.84821	1	62099	1.6073	0.072861	61.33	1	301.33	3080	2	0.041452	5.74287	F	5.24401	0.13339	0.0767	39.064	0.0095	2.87	90
603979	2020	0.449494	0.165004	B	1100	0.403291	2.74955	-3.6301	0	65891	15.7346	0.130414	61.33	1	301.33	3080	1	0.229475	5.74287	B	5.24401	0.13339	0.0767	39.064	0.0143	2.87	90
603516	2020	1.57907	0.105801	C39	1100	0.260487	7.34443	-3.44139	0	0	6.297	0.259241	61.33	1	301.33	3080	1	0.474579	5.74287	C39	5.24401	0.13339	0.0767	39.064	0.0057	2.87	90
300271	2020	0.724048	0.137098	I	1100	0.32196	2.14218	-3.90142	0	66047	1.0868	0.083782	61.33	1	301.33	3080	3	0.340283	5.74287	I	5.24401	0.13339	0.0767	39.064	0.0146	2.87	90
300191	2020	1.05747	0.766284	B	1100	0.219623	9.70453	-3.77321	0	0	8.9771	0.044398	61.33	1	301.33	3080	2	-0.126942	5.74287	B	5.24401	0.13339	0.0767	39.064	0.0052	2.87	90
300291	2020	0.161537	0.073023	R	1100	0.063753	12.9281	-3.87377	0	0	1.6737	0.432195	61.33	1	301.33	3080	3	0.174615	5.74287	R	5.24401	0.13339	0.0767	39.064	0.0141	2.87	90
300182	2020	1.08333	0.096918	R	1100	0.397048	0.835513	-3.69746	0	133049	1.6737	-0.390512	61.33	1	301.33	3080	2	-0.17127	5.74287	R	5.24401	0.13339	0.0767	39.064	0.0239	2.87	90
688500	2020	0.66674	0.143504	I	1100	0.149898	6.37187	-3.55922	0	0	9.4341	0.110536	61.33	1	301.33	3080	1	0.909303	5.74287	I	5.24401	0.13339	0.0767	39.064	0.0194	2.87	90
603986	2020	0.941991	0.05368	C39	1100	0.086822	11.2445	-3.73054	0	176598	1.5731	0.20887	61.33	1	301.33	3080	3	0.896927	5.74287	C39	5.24401	0.13339	0.0767	39.064	0.1144	2.87	90
300296	2020	0.986147	0.142875	C39	1100	0.467898	2.02227	-4.11909	0	135658	17.8542	-0.138685	61.33	1	301.33	3080	2	-0.113185	5.74287	C39	5.24401	0.13339	0.0767	39.064	0.0548	2.87	90
300315	2020	1.64699	0.047413	I	1100	0.110697	4.54959	-3.79678	0	192163	1.0868	0.218679	61.33	0	301.33	3080	3	0.038878	5.74287	I	5.24401	0.13339	0.0767	39.064	0.0199	2.87	90
2662	2020	0.871968	0.227203	C36	1100	0.385741	1.20188	-3.87794	0	125522	16.3877	0.057346	61.33	1	301.33	3080	2	-0.119326	5.74287	C36	5.24401	0.13339	0.0767	39.064	0.0182	2.87	90
300895	2020	1.07184	0.121164	I	1100	0.162011	3.26239	-3.68004	1	0	4.8383	0.203902	61.33	1	301.33	3080	1	0.477753	5.74287	I	5.24401	0.13339	0.0767	39.064	0.0214	2.87	90
688009	2020	0.561807	0.118547	C37	1100	0.579435	1.46497	-3.17223	1	88950	25.1892	0.124979	61.33	1	301.33	3080	2	0.080149	5.74287	C37	5.24401	0.13339	0.0767	39.064	0.1412	2.87	90
601898	2020	1.57499	0.804515	B	1100	0.560313	0.899857	-3.03724	1	101549	32.9541	0.087444	61.33	1	301.33	3080	2	0.033775	5.74287	B	5.24401	0.13339	0.0767	39.064	0.0554	2.87	90
600528	2020	1.36631	0.646974	C35	1100	0.504652	1.5116	-3.80352	1	134146	10.7146	0.084685	61.33	0	301.33	3080	1	0.136465	5.74287	C35	5.24401	0.13339	0.0767	39.064	0.077	2.87	90
600258	2020	0.251118	0.187828	H	1100	0.480813	0.481594	-3.94116	1	96041	5.4022	-0.107476	61.33	1	301.33	3080	2	-0.027903	5.74287	H	5.24401	0.13339	0.0767	39.064	0.0189	2.87	90
603588	2020	1.4852	1.1201	N	1100	0.654288	1.13664	-4.22833	0	96671	23.4119	0.106205	61.33	1	301.33	3080	1	0.347012	5.74287	N	5.24401	0.13339	0.0767	39.064	0.0237	2.87	90
601669	2020	2.27412	0.501441	E	1100	0.747436	1.09053	-2.4684	1	148850	12.1711	0.04045	61.33	0	301.33	3080	1	0.090154	5.74287	E	5.24401	0.13339	0.0767	39.064	0.1814	2.87	90
603025	2020	0.662953	0.168455	C39	1100	0.109335	6.52596	-3.92051	1	62761	9.6592	0.283189	61.33	0	301.33	3080	3	-0.012162	5.74287	C39	5.24401	0.13339	0.0767	39.064	0.0458	2.87	90
603087	2020	1.02359	0.120272	C27	1100	0.059857	14.541	-4.02299	0	0	61.6032	0.43217	61.33	1	301.33	3080	1	0.57756	5.74287	C27	5.24401	0.13339	0.0767	39.064	0.0564	2.87	90
600058	2020	0.205243	0.12128	F	1100	0.68477	1.31125	-3.99123	1	92305	9.2662	0.006485	61.33	1	301.33	3080	3	0.054684	5.74287	F	5.24401	0.13339	0.0767	39.064	0.0042	2.87	90
600271	2020	1.02484	0.201077	C39	1100	0.345173	2.15298	-3.85836	1	144770	4.279	0.110684	61.33	0	301.33	3080	2	0.043789	5.74287	C39	5.24401	0.13339	0.0767	39.064	0.0394	2.87	90
688256	2020	0.903116	0.229396	I	1100	0.120121	17.1686	-3.31336	0	0	2.3398	-0.946685	61.33	0	301.33	3080	3	0.565722	5.74287	I	5.24401	0.13339	0.0767	39.064	0.3373	2.87	90
2599	2020	1.07916	0.157813	C23	1100	0.445206	1.225	-3.93412	0	64360	8.6367	-0.171768	61.33	0	301.33	3080	2	-0.062296	5.74287	C23	5.24401	0.13339	0.0767	39.064	0.0114	2.87	90
2829	2020	1.16323	0.057536	C39	1100	0.334819	2.30694	-3.70492	0	76221	1.5731	0.203588	61.33	0	301.33	3080	3	0.170869	5.74287	C39	5.24401	0.13339	0.0767	39.064	0.0202	2.87	90
600435	2020	0.757615	0.124114	C39	1100	0.43613	1.7063	-3.95796	1	139784	3.6879	0.056591	61.33	1	301.33	3080	2	0.069813	5.74287	C39	5.24401	0.13339	0.0767	39.064	0.0081	2.87	90
300477	2020	2.04133	0.164013	C38	1100	0.700611	0.755728	-4.07552	0	98753	9.6592	-0.646336	61.33	1	301.33	3080	2	-0.101648	5.74287	C38	5.24401	0.13339	0.0767	39.064	0.0137	2.87	90
3004	2020	0.479515	0.072909	I	1100	0.201977	3.58623	-4.06238	0	0	6.0913	0.260332	61.33	0	301.33	3080	1	0.782251	5.74287	I	5.24401	0.13339	0.0767	39.064	0.016	2.87	90
2771	2020	1.01936	0.144572	I	1100	0.384954	2.23532	-3.85793	0	81795	8.2334	0.032979	61.33	0	301.33	3080	3	-0.034016	5.74287	I	5.24401	0.13339	0.0767	39.064	0.0065	2.87	90
600031	2020	1.34691	0.316456	C35	1100	0.539124	1.47348	-3.52414	0	337947	20.658	0.186709	61.33	1	301.33	3080	2	0.394442	5.74287	C35	5.24401	0.13339	0.0767	39.064	0.1704	2.87	90
2151	2020	0.669114	0.108885	C39	1100	0.345865	1.99942	-3.95413	0	244427	14.0767	0.046764	61.33	1	301.33	3080	1	0.156172	5.74287	C39	5.24401	0.13339	0.0767	39.064	0.0487	2.87	90
600405	2020	2.34696	0.658	C39	1100	0.588102	1.13312	-3.93559	0	110324	9.6592	-0.041732	61.33	0	301.33	3080	2	-0.009689	5.74287	C39	5.24401	0.13339	0.0767	39.064	1.1785	2.87	90
600859	2020	0.179449	0.130314	F	1100	0.448646	1.34517	-4.15013	1	127386	31.1564	0.075829	61.33	1	301.33	3080	3	-0.087223	5.74287	F	5.24401	0.13339	0.0767	39.064	0.1589	2.87	90
2659	2020	0.670284	0.068092	P	1100	0.397302	2.25666	-3.99533	1	56085	12.1341	-0.529328	61.33	1	301.33	3080	1	0.110522	5.74287	P	5.24401	0.13339	0.0767	39.064	0.009	2.87	90
600007	2020	0.196865	0.181722	K	1100	0.336997	1.6662	-4.04831	0	56556	5.4839	0.353162	61.33	1	301.33	3080	2	0.024376	5.74287	K	5.24401	0.13339	0.0767	39.064	0.0063	2.87	90
65	2020	0.627822	0.282907	E	1100	0.655597	1.72862	-4.5326	1	67503	8.3968	0.069738	61.33	1	301.33	3080	1	0.226181	5.74287	E	5.24401	0.13339	0.0767	39.064	0.062	2.87	90
600886	2020	3.89814	0.99389	D	1100	0.639223	0.577777	-3.78638	1	98568	12.2058	0.295162	61.33	0	301.33	3080	2	0.018636	5.74287	D	5.24401	0.13339	0.0767	39.064	0.016	2.87	90
2649	2020	1.07903	0.136428	I	1100	0.312285	3.40108	-4.15692	0	116294	8.1398	0.090302	61.33	1	301.33	3080	2	0.088589	5.74287	I	5.24401	0.13339	0.0767	39.064	0.015	2.87	90
2573	2020	1.82133	1.73822	N	1100	0.554937	1.13821	-3.8949	1	75706	18.6619	0.036605	61.33	1	301.33	3080	1	0.104188	5.74287	N	5.24401	0.13339	0.0767	39.064	0.0187	2.87	90
300005	2021	0.675998	0.270399	C18	1100	0.141777	6.5654	-4.01468	0	90254	10.5538	0.056096	55.31	1	311.96	3234	3	0.052217	5.8349	C18	4.53988	0.133365	0.0772	39.72	0.0197	1.81	56
603516	2021	1.41458	0.189792	C39	1100	0.270833	7.57644	-3.48728	0	0	1.691	0.210386	55.31	0	311.96	3234	2	0.053788	5.8349	C39	4.53988	0.133365	0.0772	39.72	0.0082	1.81	56
300759	2021	1.61832	0.358945	M	1100	0.440142	2.89856	-3.7708	0	0	40.24	0.257173	55.31	1	311.96	3234	1	0.544164	5.8349	M	4.53988	0.133365	0.0772	39.72	0.0693	1.81	56
600791	2021	0.316534	0.314061	K	1100	0.80159	1.45393	-4.19402	1	0	5.4596	0.063947	55.31	1	311.96	3234	2	0.171889	5.8349	K	4.53988	0.133365	0.0772	39.72	0.013	1.81	56
2738	2021	1.46848	0.529261	C32	1100	0.337567	2.72506	-4.03694	0	109020	18.6068	0.290195	55.31	1	311.96	3234	1	0.249072	5.8349	C32	4.53988	0.133365	0.0772	39.72	0.012	1.81	56
601728	2021	0.840487	0.446018	I	1100	0.434332	0.489288	-2.854	1	264953	10.5712	0.09136	55.31	1	311.96	3234	2	0.065919	5.8349	I	4.53988	0.133365	0.0772	39.72	1.2478	1.81	56
2306	2021	0.869545	0.097649	I	1100	0.518084	1.6634	-3.55517	0	94745	4.8843	0.035828	55.31	1	311.96	3234	3	-0.144852	5.8349	I	4.53988	0.133365	0.0772	39.72	0.011	1.81	56
601390	2021	0.652285	0.351781	E	1100	0.736847	1.01641	-2.3913	1	255663	8.561	0.03623	55.31	1	311.96	3234	1	0.134656	5.8349	E	4.53988	0.133365	0.0772	39.72	0.1719	1.81	56
688658	2021	1.38547	0.433729	C27	1100	0.314255	2.41696	-3.95766	0	0	39.061	0.128244	55.31	1	311.96	3234	2	0.04944	5.8349	C27	4.53988	0.133365	0.0772	39.72	0.013	1.81	56
3001	2021	1.26727	0.509457	E	1100	0.416446	2.24938	-3.64952	0	0	11.9164	0.090493	55.31	1	311.96	3234	3	0.189018	5.8349	E	4.53988	0.133365	0.0772	39.72	0.008	1.81	56
600376	2021	0.159529	0.197065	K	1100	0.787905	2.05641	-3.55973	1	69717	1.6259	0.053784	55.31	1	311.96	3234	2	-0.042655	5.8349	K	4.53988	0.133365	0.0772	39.72	0.0616	1.81	56
603888	2021	0.471326	0.142891	I	1100	0.347056	3.6021	-3.99764	1	99636	1.1331	0.115527	55.31	1	311.96	3234	2	0.105144	5.8349	I	4.53988	0.133365	0.0772	39.72	0.2322	1.81	56
600871	2021	0.42167	0.360206	B	1100	0.892877	0.576798	-4.00971	1	132566	43.374	0.005	55.31	1	311.96	3234	2	0.048473	5.8349	B	4.53988	0.133365	0.0772	39.72	0.0133	1.81	56
600405	2021	2.54428	1.22236	C39	1100	0.644855	0.96211	-3.97545	0	188566	16.7276	-0.140946	55.31	0	311.96	3234	1	-0.002254	5.8349	C39	4.53988	0.133365	0.0772	39.72	1.0249	1.81	56
300846	2021	0.495174	0.184017	I	1100	0.577406	0.692089	-3.7346	0	0	4.8194	0.001376	55.31	1	311.96	3234	1	0.478269	5.8349	I	4.53988	0.133365	0.0772	39.72	0.0096	1.81	56
600062	2021	1.07803	0.296411	C27	1100	0.233949	2.75457	-4.07885	1	95868	14.1234	0.124782	55.31	1	311.96	3234	2	0.101443	5.8349	C27	4.53988	0.133365	0.0772	39.72	0.0102	1.81	56
688004	2021	0.712924	0.2031	I	1100	0.105243	7.00464	-4.13214	0	0	9.4875	0.176674	55.31	0	311.96	3234	2	0.04336	5.8349	I	4.53988	0.133365	0.0772	39.72	0.0087	1.81	56
798	2021	0.479829	0.213258	A	1100	0.447341	0.6879	-3.96087	1	76856	1.5642	-0.177695	55.31	1	311.96	3234	2	-0.113073	5.8349	A	4.53988	0.133365	0.0772	39.72	0.0049	1.81	56
600266	2021	0.187755	0.163347	K	1100	0.794555	2.08646	-3.61688	1	119273	3.3104	0.057674	55.31	1	311.96	3234	3	0.060372	5.8349	K	4.53988	0.133365	0.0772	39.72	0.0769	1.81	56
2148	2021	0.996999	0.178035	I	1100	0.092628	7.08539	-3.87376	0	84074	1.1331	0.269477	55.31	1	311.96	3234	2	0.04359	5.8349	I	4.53988	0.133365	0.0772	39.72	0.0027	1.81	56
300045	2021	1.26482	0.213595	C39	1100	0.312888	2.40969	-3.92532	0	119013	6.293	-0.337618	55.31	1	311.96	3234	2	-0.078943	5.8349	C39	4.53988	0.133365	0.0772	39.72	0.0056	1.81	56
300016	2021	0.390842	0.155228	C27	1100	0.281866	4.57377	-4.30267	0	99393	7.9463	0.149061	55.31	1	311.96	3234	2	0.019423	5.8349	C27	4.53988	0.133365	0.0772	39.72	0.0116	1.81	56
605178	2021	1.09755	0.218481	E	1100	0.224978	4.16325	-3.81712	0	0	8.9656	-0.035703	55.31	0	311.96	3234	3	-0.04946	5.8349	E	4.53988	0.133365	0.0772	39.72	0.0108	1.81	56
603616	2021	0.728012	0.573663	C30	1100	0.548679	1.17788	-3.81244	0	58513	28.6545	0.024091	55.31	0	311.96	3234	1	0.01448	5.8349	C30	4.53988	0.133365	0.0772	39.72	0.0024	1.81	56
3007	2021	1.53764	0.22851	I	1100	0.194178	3.68148	-3.56084	0	0	9.4875	-0.222067	55.31	0	311.96	3234	3	-0.06734	5.8349	I	4.53988	0.133365	0.0772	39.72	0.0072	1.81	56
688339	2021	3.13945	1.28788	C38	1100	0.201801	4.12194	-3.51193	0	0	12.2947	-0.384481	55.31	1	311.96	3234	1	0.189252	5.8349	C38	4.53988	0.133365	0.0772	39.72	0.0356	1.81	56
603569	2021	0.724327	0.383587	L	1100	0.543363	1.24494	-3.87782	0	0	5.5433	0.019994	55.31	0	311.96	3234	2	0.052191	5.8349	L	4.53988	0.133365	0.0772	39.72	0.008	1.81	56
2462	2021	0.235172	0.097734	F	1100	0.62132	1.47258	-3.83128	1	61954	8.7845	0.032419	55.31	0	311.96	3234	2	0.056873	5.8349	F	4.53988	0.133365	0.0772	39.72	0.0035	1.81	56
300688	2021	1.31163	0.128022	L	1100	0.253162	3.42865	-3.398	0	0	1.6769	-0.01557	55.31	1	311.96	3234	1	0.591772	5.8349	L	4.53988	0.133365	0.0772	39.72	0.0462	1.81	56
601949	2021	0.264334	0.100928	R	1100	0.388136	2.4966	-3.51391	1	91695	1.6767	0.136279	55.31	1	311.96	3234	2	0.052347	5.8349	R	4.53988	0.133365	0.0772	39.72	0.1382	1.81	56
2649	2021	1.12843	0.289448	I	1100	0.253987	3.00378	-4.19787	0	114594	8.1137	0.086625	55.31	1	311.96	3234	2	0.114861	5.8349	I	4.53988	0.133365	0.0772	39.72	0.0087	1.81	56
300935	2021	0.991006	0.4497	I	1100	0.080156	14.8759	-3.48999	0	0	4.8194	0.27842	55.31	1	311.96	3234	1	2.98862	5.8349	I	4.53988	0.133365	0.0772	39.72	0.0065	1.81	56
603087	2021	0.940632	0.184729	C27	1100	0.063209	14.1504	-4.05552	0	2861	65.1712	0.470346	55.31	1	311.96	3234	2	0.141543	5.8349	C27	4.53988	0.133365	0.0772	39.72	0.0241	1.81	56
300496	2021	1.00757	0.184057	I	1100	0.273135	2.48965	-3.67363	0	97095	1.1331	0.158533	55.31	1	311.96	3234	1	0.302469	5.8349	I	4.53988	0.133365	0.0772	39.72	0.0338	1.81	56
931	2021	1.39525	0.250106	C27	1100	0.509501	1.12095	-4.03256	0	132330	13.4071	-0.038886	55.31	1	311.96	3234	2	0.070076	5.8349	C27	4.53988	0.133365	0.0772	39.72	0.0064	1.81	56
603060	2021	0.901851	0.514564	M	1100	0.434355	1.42879	-4.63355	1	58296	25.979	0.175687	55.31	1	311.96	3234	1	0.582532	5.8349	M	4.53988	0.133365	0.0772	39.72	0.0106	1.81	56
601766	2021	0.863354	0.362646	C37	1100	0.572914	1.29842	-2.88761	1	342343	6.375	0.056842	55.31	1	311.96	3234	1	0.087788	5.8349	C37	4.53988	0.133365	0.0772	39.72	0.0905	1.81	56
300810	2021	1.06646	0.140513	I	1100	0.082868	11.6428	-3.69388	0	0	1.1331	0.05373	55.31	0	311.96	3234	3	-0.013137	5.8349	I	4.53988	0.133365	0.0772	39.72	0.0059	1.81	56
688369	2021	0.822656	0.518273	I	1100	0.301145	3.03659	-3.88041	0	0	22.2177	0.1333	55.31	1	311.96	3234	2	0.123854	5.8349	I	4.53988	0.133365	0.0772	39.72	0.0212	1.81	56
2405	2021	1.73596	0.220126	I	1100	0.142966	5.02208	-3.87387	0	212774	4.8194	0.040179	55.31	1	311.96	3234	1	0.575756	5.8349	I	4.53988	0.133365	0.0772	39.72	0.0314	1.81	56
601186	2021	0.658355	0.480421	E	1100	0.743902	1.09172	-2.39439	1	174005	46.7376	0.034131	55.31	0	311.96	3234	1	0.088653	5.8349	E	4.53988	0.133365	0.0772	39.72	0.2191	1.81	56
2642	2021	1.19419	0.279584	I	1100	0.55459	1.43685	-3.94906	1	132706	9.5524	0.014674	55.31	1	311.96	3234	3	0.198757	5.8349	I	4.53988	0.133365	0.0772	39.72	0.0057	1.81	56
300213	2021	1.04971	0.434437	C39	1100	0.280621	2.38582	-4.18482	0	98735	1.691	0.122259	55.31	1	311.96	3234	3	-0.000902	5.8349	C39	4.53988	0.133365	0.0772	39.72	0.0047	1.81	56
2739	2021	0.247108	0.152471	R	1100	0.688757	0.989763	-3.67211	0	118268	8.9928	0.006198	55.31	1	311.96	3234	2	0.242099	5.8349	R	4.53988	0.133365	0.0772	39.72	0.0275	1.81	56
601989	2021	1.57507	0.731877	C37	1100	0.522193	1.57629	-3.1417	1	296844	29.5026	0.004532	55.31	1	311.96	3234	1	0.044863	5.8349	C37	4.53988	0.133365	0.0772	39.72	0.0345	1.81	56
2995	2021	0.501905	0.29658	I	1100	0.360903	2.45023	-3.74075	0	0	4.8194	0.014658	55.31	0	311.96	3234	3	0.018062	5.8349	I	4.53988	0.133365	0.0772	39.72	0.0096	1.81	56
300191	2021	0.996969	1.15791	B	1100	0.229191	2.61349	-3.81681	0	0	10.6071	0.112878	55.31	1	311.96	3234	3	0.035179	5.8349	B	4.53988	0.133365	0.0772	39.72	0.0049	1.81	56
688181	2021	0.915374	0.214974	C39	1100	0.148853	5.53118	-3.80368	0	0	14.0048	0.278279	55.31	1	311.96	3234	3	0.114247	5.8349	C39	4.53988	0.133365	0.0772	39.72	0.0087	1.81	56
2985	2021	0.270807	0.079503	C37	1100	0.327634	2.62421	-3.87437	0	1422	1.691	0.597574	55.31	1	311.96	3234	1	0.448419	5.8349	C37	4.53988	0.133365	0.0772	39.72	0.0146	1.81	56
2439	2021	0.465342	0.195831	I	1100	0.246035	3.19617	-3.66597	0	81841	1.1331	0.213425	55.31	1	311.96	3234	2	0.068106	5.8349	I	4.53988	0.133365	0.0772	39.72	0.0176	1.81	56
600511	2021	0.394914	0.142095	F	1100	0.477508	1.93664	-3.92071	1	195425	20.6419	0.052665	55.31	0	311.96	3234	2	0.103196	5.8349	F	4.53988	0.133365	0.0772	39.72	0.0073	1.81	56
300079	2021	0.965508	0.146925	C39	1100	0.117117	5.65145	-3.99709	0	221294	9.6856	0.089792	55.31	0	311.96	3234	1	0.001916	5.8349	C39	4.53988	0.133365	0.0772	39.72	0.0189	1.81	56
603698	2021	1.57931	0.993811	M	1100	0.333894	2.47446	-3.71699	1	104429	39.8277	0.065176	55.31	1	311.96	3234	2	0.041812	5.8349	M	4.53988	0.133365	0.0772	39.72	0.0024	1.81	56
2713	2021	0.439224	0.202339	E	1100	0.701002	0.764837	-4.15267	0	44863	4.7302	0.02888	55.31	1	311.96	3234	2	0.173228	5.8349	E	4.53988	0.133365	0.0772	39.72	0.0198	1.81	56
603825	2021	0.692567	0.23718	I	1100	0.745989	1.25208	-4.22504	0	0	6.1933	0.020559	55.31	1	311.96	3234	1	0.32057	5.8349	I	4.53988	0.133365	0.0772	39.72	0.01	1.81	56
2362	2021	1.54721	0.229216	C39	1100	0.196044	4.27028	-3.76489	0	87622	5.0836	0.068319	55.31	1	311.96	3234	1	0.044903	5.8349	C39	4.53988	0.133365	0.0772	39.72	0.0127	1.81	56
603025	2021	1.0196	0.394322	C39	1100	0.13263	5.74412	-3.96926	1	135851	14.3696	0.273828	55.31	0	311.96	3234	3	0.123377	5.8349	C39	4.53988	0.133365	0.0772	39.72	0.014	1.81	56
688080	2021	1.09087	0.507482	C39	1100	0.13676	6.54152	-3.81767	0	0	6.375	0.263241	55.31	1	311.96	3234	2	0.163427	5.8349	C39	4.53988	0.133365	0.0772	39.72	0.0075	1.81	56
600161	2021	0.860047	0.240731	C27	1100	0.113216	9.32057	-4.05132	1	143795	18.7278	0.302738	55.31	1	311.96	3234	1	0.535281	5.8349	C27	4.53988	0.133365	0.0772	39.72	0.0089	1.81	56
688722	2021	1.07189	0.396079	C28	1100	0.084443	10.8712	-3.93157	1	0	13.6997	0.175832	55.31	1	311.96	3234	1	0.365028	5.8349	C28	4.53988	0.133365	0.0772	39.72	0.0112	1.81	56
402	2021	0.164992	0.137493	K	1100	0.7415	2.25264	-5.32834	1	116102	8.8841	0.110677	55.31	0	311.96	3234	3	-0.026166	5.8349	K	4.53988	0.133365	0.0772	39.72	0.0397	1.81	56
605	2021	1.03278	0.740656	D	1100	0.666428	0.686996	-4.15137	1	53363	12.3036	0.035595	55.31	0	311.96	3234	2	-0.102197	5.8349	D	4.53988	0.133365	0.0772	39.72	0.0053	1.81	56
603970	2021	0.641944	0.277985	F	1100	0.729866	1.31347	-3.63748	0	0	5.4179	0.027105	55.31	1	311.96	3234	3	0.178352	5.8349	F	4.53988	0.133365	0.0772	39.72	0.0021	1.81	56
600743	2021	0.155639	0.108082	K	1100	0.814595	1.52205	-4.07688	1	67437	5.4596	-0.048832	55.31	0	311.96	3234	3	-0.087365	5.8349	K	4.53988	0.133365	0.0772	39.72	0.0261	1.81	56
688201	2021	0.767623	0.22389	I	1100	0.150769	3.6246	-3.86472	0	0	7.8246	0.302081	55.31	0	311.96	3234	1	1.0492	5.8349	I	4.53988	0.133365	0.0772	39.72	0.0177	1.81	56
603511	2021	0.543581	0.381212	C18	1100	0.1415	5.49635	-4.75791	0	0	78.1498	0.109918	55.31	1	311.96	3234	1	0.295098	5.8349	C18	4.53988	0.133365	0.0772	39.72	0.0193	1.81	56
970	2021	1.00525	0.410259	C39	1100	0.360255	2.30213	-4.02426	1	184114	14.0048	0.085074	55.31	1	311.96	3234	1	0.306463	5.8349	C39	4.53988	0.133365	0.0772	39.72	0.005	1.81	56
300287	2021	1.37085	0.260498	I	1100	0.376282	1.65774	-3.9099	0	194221	8.1137	-0.17697	55.31	0	311.96	3234	3	-0.04308	5.8349	I	4.53988	0.133365	0.0772	39.72	0.0126	1.81	56
688338	2021	0.696187	0.15196	C27	1100	0.042381	22.9612	-3.80888	0	0	8.8027	0.451318	55.31	0	311.96	3234	2	0.058709	5.8349	C27	4.53988	0.133365	0.0772	39.72	0.0082	1.81	56
688500	2021	0.838562	0.308623	I	1100	0.198358	4.77332	-3.60232	0	0	13.2387	-0.072735	55.31	1	311.96	3234	3	0.027347	5.8349	I	4.53988	0.133365	0.0772	39.72	0.0081	1.81	56
688066	2021	0.920968	0.433712	I	1100	0.346867	2.76828	-3.6704	0	0	3.0341	0.148372	55.31	0	311.96	3234	1	0.829245	5.8349	I	4.53988	0.133365	0.0772	39.72	0.0249	1.81	56
601718	2021	1.0525	0.461232	C18	1100	0.403999	1.80539	-3.51648	1	140540	15.9912	-0.019006	55.31	1	311.96	3234	3	-0.057436	5.8349	C18	4.53988	0.133365	0.0772	39.72	0.0074	1.81	56
300251	2021	0.29617	0.138212	R	1100	0.086656	6.22698	-3.97764	0	83541	37.3082	-0.234248	55.31	1	311.96	3234	2	0.066566	5.8349	R	4.53988	0.133365	0.0772	39.72	0.0535	1.81	56
300455	2021	0.973337	0.323717	C39	1100	0.490019	1.74369	-3.70747	1	88023	14.3696	0.10612	55.31	1	311.96	3234	2	0.243734	5.8349	C39	4.53988	0.133365	0.0772	39.72	0.0036	1.81	56
2410	2021	1.42477	0.385549	I	1100	0.376939	1.40815	-3.69994	0	78269	41.5763	0.13635	55.31	1	311.96	3234	2	0.054522	5.8349	I	4.53988	0.133365	0.0772	39.72	0.0422	1.81	56
300291	2021	0.149332	0.1009	R	1100	0.108903	9.46513	-3.9164	0	0	1.6767	0.067154	55.31	1	311.96	3234	2	0.129667	5.8349	R	4.53988	0.133365	0.0772	39.72	0.0133	1.81	56
600206	2021	0.854882	0.373424	C32	1100	0.248062	3.83959	-4.03773	1	196680	31.2063	0.018515	55.31	0	311.96	3234	3	0.149318	5.8349	C32	4.53988	0.133365	0.0772	39.72	0.0035	1.81	56
601068	2021	0.575519	0.340576	E	1100	0.719263	1.26097	-3.62767	1	5578	39.5351	-0.032513	55.31	1	311.96	3234	1	0.079136	5.8349	E	4.53988	0.133365	0.0772	39.72	0.0305	1.81	56
600361	2021	0.173382	0.117216	F	1100	0.828935	0.776687	-4.13145	0	91255	4.989	-0.022573	55.31	0	311.96	3234	2	0.406118	5.8349	F	4.53988	0.133365	0.0772	39.72	0.0183	1.81	56
603590	2021	0.978138	0.188103	C27	1100	0.071409	6.12408	-3.86938	0	0	53.5333	0.237464	55.31	0	311.96	3234	1	-0.10945	5.8349	C27	4.53988	0.133365	0.0772	39.72	0.0102	1.81	56
300384	2021	0.634176	0.880914	M	1100	0.325834	2.57543	-4.02781	0	66862	8.8219	0.265627	55.31	0	311.96	3234	2	0.077579	5.8349	M	4.53988	0.133365	0.0772	39.72	0.0064	1.81	56
300072	2021	2.22823	1.94466	C26	1100	0.399662	1.15465	-4.07229	1	105514	46.1728	0.033338	55.31	1	311.96	3234	2	-0.218082	5.8349	C26	4.53988	0.133365	0.0772	39.72	0.0137	1.81	56
688509	2021	0.881876	0.390618	M	1100	0.572497	1.48144	-4.0345	1	0	13.8803	0.048044	55.31	1	311.96	3234	1	0.133315	5.8349	M	4.53988	0.133365	0.0772	39.72	0.0184	1.81	56
688568	2021	1.0397	0.370095	I	1100	0.374139	3.02454	-3.7303	1	0	1.1331	0.195467	55.31	1	311.96	3234	1	0.398789	5.8349	I	4.53988	0.133365	0.0772	39.72	0.0197	1.81	56
601226	2021	4.0755	2.01571	M	1100	0.623033	1.2929	-3.65659	1	79812	14.1831	0.033526	55.31	0	311.96	3234	2	0.214564	5.8349	M	4.53988	0.133365	0.0772	39.72	0.0049	1.81	56
300166	2021	1.46898	0.343941	I	1100	0.199114	3.70168	-4.10749	0	146007	4.4274	0.116662	55.31	0	311.96	3234	1	0.169328	5.8349	I	4.53988	0.133365	0.0772	39.72	0.0086	1.81	56
300324	2021	1.25272	0.249068	I	1100	0.373125	1.7701	-4.11542	0	0	1.1331	-0.025675	55.31	1	311.96	3234	3	0.007805	5.8349	I	4.53988	0.133365	0.0772	39.72	0.0089	1.81	56
688229	2021	0.589767	0.275349	I	1100	0.057657	16.1226	-3.52898	0	0	4.8194	-0.694444	55.31	0	311.96	3234	3	-0.063384	5.8349	I	4.53988	0.133365	0.0772	39.72	0.012	1.81	56
600968	2021	3.21313	2.04521	B	1100	0.410853	1.49632	-3.6407	1	0	14.2251	0.049934	55.31	0	311.96	3234	2	0.0951	5.8349	B	4.53988	0.133365	0.0772	39.72	0.2915	1.81	56
300315	2021	1.41219	0.065101	I	1100	0.134693	4.5941	-3.83765	0	199330	1.1331	-0.816825	55.31	1	311.96	3234	2	-0.221419	5.8349	I	4.53988	0.133365	0.0772	39.72	0.0159	1.81	56
600037	2021	0.388626	0.177892	I	1100	0.198302	4.918	-3.98491	1	133136	1.1331	0.081823	55.31	0	311.96	3234	2	0.018803	5.8349	I	4.53988	0.133365	0.0772	39.72	0.0058	1.81	56
959	2021	1.01038	0.680218	C31	1100	0.665948	0.468196	-3.56118	1	147835	17.0707	0.073552	55.31	1	311.96	3234	2	0.019702	5.8349	C31	4.53988	0.133365	0.0772	39.72	0.3994	1.81	56
600313	2021	1.06105	0.405061	A	1100	0.333721	2.32224	-4.02929	1	173287	8.8409	0.02496	55.31	0	311.96	3234	2	0.013177	5.8349	A	4.53988	0.133365	0.0772	39.72	0.0071	1.81	56
300011	2021	0.723173	0.41211	C37	1100	0.562376	1.52523	-3.90967	1	111511	25.3267	0.011301	55.31	1	311.96	3234	3	0.028793	5.8349	C37	4.53988	0.133365	0.0772	39.72	0.0038	1.81	56
300541	2021	0.585985	0.195328	I	1100	0.509973	1.6704	-3.97029	0	93550	4.4274	0.044713	55.31	1	311.96	3234	2	0.103627	5.8349	I	4.53988	0.133365	0.0772	39.72	0.0118	1.81	56
600195	2021	0.767102	0.316331	C27	1100	0.210143	2.10166	-4.07286	1	109327	19.0204	0.125311	55.31	1	311.96	3234	2	0.099172	5.8349	C27	4.53988	0.133365	0.0772	39.72	0.0043	1.81	56
300055	2021	1.7072	0.823395	E	1100	0.235749	2.47101	-4.07358	0	108064	12.3645	0.145725	55.31	1	311.96	3234	3	0.108399	5.8349	E	4.53988	0.133365	0.0772	39.72	0.0079	1.81	56
301085	2021	0.818269	0.260252	F	1100	0.257968	3.84919	-3.60807	0	0	5.4179	0.068029	55.31	1	311.96	3234	1	0.800366	5.8349	F	4.53988	0.133365	0.0772	39.72	0.004	1.81	56
300150	2021	0.607402	0.132327	I	1100	0.20002	3.56237	-4.01189	0	63856	21.4225	0.033342	55.31	0	311.96	3234	3	0.065011	5.8349	I	4.53988	0.133365	0.0772	39.72	0.0043	1.81	56
300928	2021	0.606706	0.208932	M	1100	0.044661	22.1832	-3.39551	0	0	1.1668	0.070046	55.31	1	311.96	3234	3	-0.105983	5.8349	M	4.53988	0.133365	0.0772	39.72	0.0046	1.81	56
688466	2021	2.26684	1.54018	N	1100	0.372468	2.1571	-3.78163	0	0	17.2632	0.128041	55.31	1	311.96	3234	1	0.127673	5.8349	N	4.53988	0.133365	0.0772	39.72	0.0056	1.81	56
2350	2021	2.20996	0.844917	C38	1100	0.394957	1.52905	-4.27027	0	99182	21.7604	0.053989	55.31	0	311.96	3234	2	0.0408	5.8349	C38	4.53988	0.133365	0.0772	39.72	0.0082	1.81	56
2371	2021	1.10359	0.226433	C35	1100	0.446186	1.98102	-3.82268	1	112505	29.0472	0.12768	55.31	1	311.96	3234	1	0.772715	5.8349	C35	4.53988	0.133365	0.0772	39.72	0.009	1.81	56
601600	2021	1.47141	0.881209	C32	1100	0.621662	0.933563	-3.40147	1	422526	20.9002	0.04155	55.31	1	311.96	3234	2	-0.012954	5.8349	C32	4.53988	0.133365	0.0772	39.72	0.1286	1.81	56
603903	2021	1.45119	1.53314	N	1100	0.644452	0.988304	-3.63257	0	48452	17.2632	0.147385	55.31	1	311.96	3234	1	0.176229	5.8349	N	4.53988	0.133365	0.0772	39.72	0.0065	1.81	56
688456	2021	0.907898	0.449784	C33	1100	0.231861	3.49029	-3.76411	1	0	27.5656	0.028417	55.31	1	311.96	3234	1	0.429674	5.8349	C33	4.53988	0.133365	0.0772	39.72	0.0155	1.81	56
688168	2021	0.679743	0.155666	I	1100	0.118294	7.43557	-3.62765	0	0	1.1331	0.209503	55.31	1	311.96	3234	3	0.080389	5.8349	I	4.53988	0.133365	0.0772	39.72	0.0103	1.81	56
2780	2021	0.362823	0.160772	F	1100	0.291645	2.48364	-3.84077	0	46046	8.4123	-0.020684	55.31	1	311.96	3234	1	0.263318	5.8349	F	4.53988	0.133365	0.0772	39.72	0.0117	1.81	56
601618	2021	1.67841	0.912	E	1100	0.721442	1.14886	-2.7538	1	292192	43.3821	0.028293	55.31	1	311.96	3234	2	0.073218	5.8349	E	4.53988	0.133365	0.0772	39.72	0.0344	1.81	56
601101	2021	1.49332	1.17474	B	1100	0.513399	1.04823	-3.79505	1	116318	4.7937	0.436814	55.31	1	311.96	3234	2	0.148845	5.8349	B	4.53988	0.133365	0.0772	39.72	0.022	1.81	56
688277	2021	0.917661	0.160957	C35	1100	0.165344	4.48149	-3.51175	0	0	10.977	-0.669667	55.31	1	311.96	3234	3	0.142744	5.8349	C35	4.53988	0.133365	0.0772	39.72	0.0302	1.81	56
300851	2021	1.12886	0.104855	I	1100	0.108822	8.41634	-3.8812	0	0	2.9884	0.285797	55.31	1	311.96	3234	2	0.061319	5.8349	I	4.53988	0.133365	0.0772	39.72	0.0038	1.81	56
300058	2021	1.19812	0.130929	L	1100	0.475678	1.40264	-3.85347	0	171959	1.6769	0.016171	55.31	1	311.96	3234	3	-0.1666	5.8349	L	4.53988	0.133365	0.0772	39.72	0.0285	1.81	56
600011	2021	5.08095	2.49727	D	1100	0.747195	0.496094	-3.35457	1	197319	35.949	-0.072343	55.31	1	311.96	3234	1	0.118352	5.8349	D	4.53988	0.133365	0.0772	39.72	0.0702	1.81	56
600429	2021	0.526963	0.221448	C14	1100	0.519722	0.929264	-4.08545	1	85634	16.8767	0.033762	55.31	1	311.96	3234	2	-0.059896	5.8349	C14	4.53988	0.133365	0.0772	39.72	0.0141	1.81	56
603000	2021	0.680158	0.193308	I	1100	0.295591	3.16262	-3.79796	1	118776	1.1331	0.096598	55.31	1	311.96	3234	2	0.054865	5.8349	I	4.53988	0.133365	0.0772	39.72	0.0052	1.81	56
65	2021	0.66683	0.401228	E	1100	0.6463	1.48685	-4.56525	1	91681	13.463	0.061895	55.31	1	311.96	3234	2	0.069819	5.8349	E	4.53988	0.133365	0.0772	39.72	0.034	1.81	56
2271	2021	1.34817	0.937608	C30	1100	0.463464	1.68612	-3.8613	0	148044	29.5026	0.159648	55.31	1	311.96	3234	1	0.785968	5.8349	C30	4.53988	0.133365	0.0772	39.72	0.119	1.81	56
603803	2021	1.03472	0.255249	C39	1100	0.412604	2.01052	-4.02641	0	58205	5.0836	-0.44758	55.31	1	311.96	3234	3	-0.148095	5.8349	C39	4.53988	0.133365	0.0772	39.72	0.0036	1.81	56
2662	2021	1.1044	0.468848	C36	1100	0.306928	1.4832	-3.91743	0	100229	23.7814	0.051811	55.31	1	311.96	3234	2	-0.085133	5.8349	C36	4.53988	0.133365	0.0772	39.72	0.0066	1.81	56
603778	2021	0.726792	0.74803	E	1100	0.284345	1.98468	-3.86968	0	71079	22.4778	-1.16172	55.31	1	311.96	3234	3	-0.155639	5.8349	E	4.53988	0.133365	0.0772	39.72	0.0063	1.81	56
2153	2021	0.723772	0.289162	I	1100	0.155444	4.19034	-4.05751	0	64763	8.1137	-0.115666	55.31	1	311.96	3234	1	-0.008481	5.8349	I	4.53988	0.133365	0.0772	39.72	0.0106	1.81	56
688198	2021	0.811106	0.218375	C35	1100	0.041446	23.3113	-3.6835	0	0	5.9282	0.208924	55.31	1	311.96	3234	2	0.183055	5.8349	C35	4.53988	0.133365	0.0772	39.72	0.0161	1.81	56
301047	2021	1.19844	0.12229	M	1100	0.020017	68.3035	-3.35487	0	103794	4.5896	0.871954	55.31	1	311.96	3234	1	3.70315	5.8349	M	4.53988	0.133365	0.0772	39.72	0.065	1.81	56
839	2021	0.432154	0.162665	I	1100	0.696692	0.688121	-4.10043	1	194188	1.1331	-0.607107	55.31	0	311.96	3234	3	-0.252108	5.8349	I	4.53988	0.133365	0.0772	39.72	0.0309	1.81	56
600435	2021	0.768191	0.211015	C39	1100	0.521979	1.52983	-3.99614	1	166511	5.0836	0.059201	55.31	0	311.96	3234	2	0.229181	5.8349	C39	4.53988	0.133365	0.0772	39.72	0.0057	1.81	56
605305	2021	2.1279	0.778363	C35	1100	0.132883	7.46733	-3.77068	0	0	11.6241	0.299362	55.31	1	311.96	3234	3	0.943894	5.8349	C35	4.53988	0.133365	0.0772	39.72	0.0108	1.81	56
603392	2021	0.999293	0.191784	C27	1100	0.352466	1.96413	-4.35433	0	1783	34.8623	0.404926	55.31	1	311.96	3234	1	1.01101	5.8349	C27	4.53988	0.133365	0.0772	39.72	0.0499	1.81	56
600050	2021	0.650701	0.338863	I	1100	0.433307	0.536927	-2.9985	1	330754	6.8491	0.053975	55.31	1	311.96	3234	2	0.018557	5.8349	I	4.53988	0.133365	0.0772	39.72	0.0384	1.81	56
600258	2021	0.419544	0.333001	H	1100	0.580774	0.763034	-3.92315	1	109062	5.4233	0.000656	55.31	1	311.96	3234	2	0.623673	5.8349	H	4.53988	0.133365	0.0772	39.72	0.02	1.81	56
2987	2021	0.414537	0.2214	I	1100	0.184062	5.61028	-3.61187	0	0	4.4274	0.075748	55.31	1	311.96	3234	3	0.157566	5.8349	I	4.53988	0.133365	0.0772	39.72	0.0144	1.81	56
2819	2021	1.04329	0.183355	F	1100	0.181493	4.70253	-3.99796	1	50557	1.6224	0.125122	55.31	1	311.96	3234	3	3.9448	5.8349	F	4.53988	0.133365	0.0772	39.72	0.0055	1.81	56
688050	2021	0.954924	0.192343	C35	1100	0.150158	8.02389	-3.55953	0	0	9.7676	0.427163	55.31	1	311.96	3234	1	0.249657	5.8349	C35	4.53988	0.133365	0.0772	39.72	0.0296	1.81	56
600007	2021	0.180372	0.233664	K	1100	0.321307	1.78173	-4.08454	0	69525	5.4596	0.380661	55.31	1	311.96	3234	2	0.052589	5.8349	K	4.53988	0.133365	0.0772	39.72	0.0061	1.81	56
600860	2021	0.97799	0.489999	C35	1100	0.38703	1.31748	-4.2148	1	105428	14.0048	-0.03098	55.31	0	311.96	3234	3	-0.080321	5.8349	C35	4.53988	0.133365	0.0772	39.72	0.019	1.81	56
300445	2021	1.35377	0.272886	C40	1100	0.090315	6.15488	-3.72361	0	0	24.219	0.213871	55.31	1	311.96	3234	3	0.036433	5.8349	C40	4.53988	0.133365	0.0772	39.72	0.0078	1.81	56
300282	2021	1.06773	0.123867	C39	1100	0.113816	10.85	-3.82948	0	60818	1.691	-0.399405	55.31	0	311.96	3234	3	-0.075762	5.8349	C39	4.53988	0.133365	0.0772	39.72	0.0045	1.81	56
601816	2021	0.356808	0.260444	G	1100	0.285003	1.03164	-2.98105	1	122814	9.1579	0.213099	55.31	0	311.96	3234	2	-0.01865	5.8349	G	4.53988	0.133365	0.0772	39.72	0.1506	1.81	56
601598	2021	0.420792	0.276962	G	1100	0.528308	1.49788	-3.61687	1	2656	13.9358	0.039143	55.31	1	311.96	3234	3	0.128902	5.8349	G	4.53988	0.133365	0.0772	39.72	0.0406	1.81	56
600463	2021	0.508323	0.20807	E	1100	0.573429	1.13501	-3.98281	1	43108	8.9656	-0.048688	55.31	0	311.96	3234	1	-0.084735	5.8349	E	4.53988	0.133365	0.0772	39.72	0.0093	1.81	56
605599	2021	0.253126	0.157113	F	1100	0.383149	2.53487	-4.23796	1	0	5.4179	0.048103	55.31	0	311.96	3234	3	0.333346	5.8349	F	4.53988	0.133365	0.0772	39.72	0.0155	1.81	56
688200	2021	0.700981	0.182756	C35	1100	0.100711	8.25485	-4.02288	0	0	8.6683	0.575252	55.31	0	311.96	3234	3	0.283952	5.8349	C35	4.53988	0.133365	0.0772	39.72	0.0264	1.81	56
688687	2021	0.957101	0.214588	C27	1100	0.225128	4.3476	-3.64438	0	0	13.6997	0.114124	55.31	1	311.96	3234	1	0.85783	5.8349	C27	4.53988	0.133365	0.0772	39.72	0.018	1.81	56
2065	2021	1.2572	0.382296	I	1100	0.472861	1.84636	-3.83537	0	180483	11.8649	0.035125	55.31	1	311.96	3234	2	0.115854	5.8349	I	4.53988	0.133365	0.0772	39.72	0.0203	1.81	56
300010	2021	1.48923	0.162689	I	1100	0.984488	0.545099	-4.03124	0	169941	1.1331	-0.55474	55.31	0	311.96	3234	2	-0.218054	5.8349	I	4.53988	0.133365	0.0772	39.72	0.1255	1.81	56
600578	2021	3.25167	1.24141	D	1100	0.68188	0.451795	-3.67221	1	127532	12.3036	-0.192962	55.31	0	311.96	3234	1	0.023337	5.8349	D	4.53988	0.133365	0.0772	39.72	0.0177	1.81	56
603613	2021	0.715733	0.267837	I	1100	0.517021	1.8768	-3.90287	0	0	2.8141	0.033787	55.31	1	311.96	3234	1	0.416962	5.8349	I	4.53988	0.133365	0.0772	39.72	0.0165	1.81	56
300736	2021	0.903955	0.151515	O	1100	0.330883	2.83869	-3.30741	0	0	0	0.019737	55.31	1	311.96	3234	3	-0.11741	5.8349	O	4.53988	0.133365	0.0772	39.72	0.0061	1.81	56
300674	2021	1.16006	0.238424	I	1100	0.378613	2.23973	-3.75674	0	0	2.9884	0.115183	55.31	1	311.96	3234	3	0.098827	5.8349	I	4.53988	0.133365	0.0772	39.72	0.0232	1.81	56
600271	2021	1.01913	0.255775	C39	1100	0.264807	2.66455	-3.90568	1	147603	8.868	0.114534	55.31	0	311.96	3234	2	-0.055389	5.8349	C39	4.53988	0.133365	0.0772	39.72	0.0149	1.81	56
300229	2021	0.901515	0.248091	I	1100	0.30821	3.27084	-4.27279	0	97019	4.8843	0.266686	55.31	1	311.96	3234	1	0.318034	5.8349	I	4.53988	0.133365	0.0772	39.72	0.0086	1.81	56
601898	2021	1.62442	1.27869	B	1100	0.557396	1.19648	-3.03099	1	148665	43.374	0.11039	55.31	1	311.96	3234	2	0.142187	5.8349	B	4.53988	0.133365	0.0772	39.72	0.0773	1.81	56
2368	2021	1.36413	0.288745	I	1100	0.769761	1.14403	-3.85835	1	86990	9.7947	0.039925	55.31	0	311.96	3234	2	0.265631	5.8349	I	4.53988	0.133365	0.0772	39.72	0.0115	1.81	56
2701	2021	1.55246	0.317948	C33	1100	0.534288	1.06887	-4.06104	0	87255	31.0482	0.087963	55.31	1	311.96	3234	2	0.103244	5.8349	C33	4.53988	0.133365	0.0772	39.72	0.0177	1.81	56
2373	2021	1.77705	0.197782	I	1100	0.341786	1.84466	-3.64331	0	109398	2.5069	0.076747	55.31	1	311.96	3234	2	0.015245	5.8349	I	4.53988	0.133365	0.0772	39.72	0.0215	1.81	56
600900	2021	2.15568	1.05345	D	1100	0.420848	0.335606	-3.18355	1	186506	13.7873	0.590807	55.31	1	311.96	3234	2	-0.006843	5.8349	D	4.53988	0.133365	0.0772	39.72	0.042	1.81	56
601992	2021	1.74881	0.710886	C30	1100	0.666382	1.41947	-3.1116	1	101912	30.9895	0.057904	55.31	1	311.96	3234	2	-0.017146	5.8349	C30	4.53988	0.133365	0.0772	39.72	0.0242	1.81	56
300663	2021	0.493058	0.235408	I	1100	0.489145	1.81493	-4.00799	0	0	4.8194	0.025765	55.31	1	311.96	3234	3	0.024096	5.8349	I	4.53988	0.133365	0.0772	39.72	0.0339	1.81	56
600100	2021	3.604	1.21845	C39	1100	0.670597	1.0114	-3.85739	1	249300	17.0707	-0.065346	55.31	0	311.96	3234	3	-0.008702	5.8349	C39	4.53988	0.133365	0.0772	39.72	0.0182	1.81	56
300034	2021	1.264	0.176829	C32	1100	0.395531	2.25993	-3.9179	1	90883	10.977	0.179044	55.31	0	311.96	3234	1	0.378196	5.8349	C32	4.53988	0.133365	0.0772	39.72	0.0088	1.81	56
603377	2021	0.579476	0.356102	P	1100	0.513002	0.319657	-3.79778	0	77758	9.3687	0.150877	55.31	1	311.96	3234	2	0.048508	5.8349	P	4.53988	0.133365	0.0772	39.72	0.0275	1.81	56
688787	2021	0.745371	0.258162	I	1100	0.041342	23.275	-3.65308	0	0	1.1331	0.16169	55.31	1	311.96	3234	1	0.761105	5.8349	I	4.53988	0.133365	0.0772	39.72	0.0169	1.81	56
600536	2021	0.843873	0.220332	I	1100	0.69664	1.37079	-3.97514	1	161400	6.1084	0.021374	55.31	1	311.96	3234	1	0.255823	5.8349	I	4.53988	0.133365	0.0772	39.72	0.0032	1.81	56
688621	2021	1.14814	0.166295	M	1100	0.380645	2.25401	-3.5482	0	0	43.6627	0.248337	55.31	1	311.96	3234	1	2.22888	5.8349	M	4.53988	0.133365	0.0772	39.72	0.0172	1.81	56
2612	2021	0.290199	0.169597	C18	1100	0.471766	1.04699	-3.755	0	182484	3.1566	0.054297	55.31	1	311.96	3234	1	0.329323	5.8349	C18	4.53988	0.133365	0.0772	39.72	0.0355	1.81	56
2385	2021	2.0744	0.384987	C13	1100	0.527563	1.02878	-3.60372	0	234968	54.3621	-0.021989	55.31	1	311.96	3234	1	0.118671	5.8349	C13	4.53988	0.133365	0.0772	39.72	0.0398	1.81	56
600977	2021	0.328268	0.106204	R	1100	0.389892	2.50843	-3.5258	1	86362	5.1181	0.063628	55.31	0	311.96	3234	2	0.144697	5.8349	R	4.53988	0.133365	0.0772	39.72	0.1261	1.81	56
2933	2021	0.554005	0.141773	C37	1100	0.159146	7.46196	-4.06572	0	0	1.691	-0.010306	55.31	1	311.96	3234	3	0.004559	5.8349	C37	4.53988	0.133365	0.0772	39.72	0.0134	1.81	56
600855	2021	1.00987	0.195727	C35	1100	0.572275	1.55884	-4.59651	1	113609	6.375	0.046431	55.31	1	311.96	3234	1	-0.045503	5.8349	C35	4.53988	0.133365	0.0772	39.72	0.0049	1.81	56
882	2021	0.19087	0.188624	L	1100	0.449812	1.26988	-4.04304	1	109194	9.4043	0.018199	55.31	0	311.96	3234	3	0.151634	5.8349	L	4.53988	0.133365	0.0772	39.72	0.0032	1.81	56
600962	2021	0.609143	0.334142	C15	1100	0.652255	1.0218	-3.9291	1	67784	15.9912	-0.029994	55.31	0	311.96	3234	2	-0.050324	5.8349	C15	4.53988	0.133365	0.0772	39.72	0.0018	1.81	56
300477	2021	2.3248	0.355745	C38	1100	0.542527	1.10319	-4.11792	0	159775	5.0836	0.044234	55.31	1	311.96	3234	1	0.229089	5.8349	C38	4.53988	0.133365	0.0772	39.72	0.0099	1.81	56
688272	2021	0.943745	0.309393	C39	1100	0.146638	7.51545	-3.40418	0	0	45.9897	0.235236	55.31	1	311.96	3234	1	1.10765	5.8349	C39	4.53988	0.133365	0.0772	39.72	0.011	1.81	56
688111	2021	0.902045	0.439977	I	1100	0.253745	3.8339	-3.53794	0	2185	11.9679	0.341852	55.31	1	311.96	3234	2	0.22488	5.8349	I	4.53988	0.133365	0.0772	39.72	0.1003	1.81	56
300958	2021	1.31464	1.62851	N	1100	0.578064	1.60984	-3.69413	1	0	9.586	0.090613	55.31	1	311.96	3234	1	0.21194	5.8349	N	4.53988	0.133365	0.0772	39.72	0.0136	1.81	56
603603	2021	1.46654	1.36646	N	1100	1.04175	0.324246	-4.1832	0	86646	11.8525	-1.00821	55.31	0	311.96	3234	2	-0.141708	5.8349	N	4.53988	0.133365	0.0772	39.72	0.0109	1.81	56
151	2021	0.503392	0.31327	F	1100	0.608654	1.26424	-4.03236	1	83762	5.4343	0.038219	55.31	1	311.96	3234	1	1.03504	5.8349	F	4.53988	0.133365	0.0772	39.72	0.0056	1.81	56
969	2021	2.15958	0.573987	C33	1100	0.404743	1.62176	-4.0596	1	150221	15.2142	0.044431	55.31	1	311.96	3234	2	0.090492	5.8349	C33	4.53988	0.133365	0.0772	39.72	0.0061	1.81	56
300774	2021	1.48208	0.709099	N	1100	0.269937	2.19999	-3.7973	0	0	13.3769	0.287362	55.31	1	311.96	3234	1	0.208873	5.8349	N	4.53988	0.133365	0.0772	39.72	0.0181	1.81	56
300075	2021	1.21629	0.25693	I	1100	0.199954	4.50431	-3.95643	0	120958	4.4274	0.156595	55.31	1	311.96	3234	1	0.075764	5.8349	I	4.53988	0.133365	0.0772	39.72	0.0086	1.81	56
300296	2021	0.971134	0.247916	C39	1100	0.507812	1.7293	-4.14583	0	161537	25.981	0.083953	55.31	1	311.96	3234	2	0.162113	5.8349	C39	4.53988	0.133365	0.0772	39.72	0.042	1.81	56
300182	2021	1.05081	0.096442	R	1100	0.328912	0.751201	-3.7394	0	177748	1.6767	0.113955	55.31	1	311.96	3234	2	-0.032927	5.8349	R	4.53988	0.133365	0.0772	39.72	0.0107	1.81	56
2151	2021	0.664534	0.11978	C39	1100	0.34847	1.89257	-3.99383	0	154345	1.691	0.051378	55.31	1	311.96	3234	1	0.011465	5.8349	C39	4.53988	0.133365	0.0772	39.72	0.0161	1.81	56
300612	2021	1.16558	0.185185	L	1100	0.634746	1.08056	-3.56541	0	0	1.6769	0.021862	55.31	1	311.96	3234	3	-0.061722	5.8349	L	4.53988	0.133365	0.0772	39.72	0.0109	1.81	56
938	2021	1.20234	0.310281	C39	1100	0.463081	1.53288	-3.76182	1	252310	6.375	0.060439	55.31	1	311.96	3234	3	0.12913	5.8349	C39	4.53988	0.133365	0.0772	39.72	0.0499	1.81	56
2542	2021	0.341604	0.185185	E	1100	0.637175	1.54806	-3.93951	1	91843	12.321	-0.069694	55.31	0	311.96	3234	2	-0.04315	5.8349	E	4.53988	0.133365	0.0772	39.72	0.0052	1.81	56
2963	2021	0.886508	0.215195	E	1100	0.279326	3.53277	-3.96873	0	0	8.5175	0.01587	55.31	0	311.96	3234	2	0.082062	5.8349	E	4.53988	0.133365	0.0772	39.72	0.0053	1.81	56
300048	2021	2.11732	0.84652	C38	1100	0.264401	2.48891	-3.85365	0	103754	10.977	0.040057	55.31	1	311.96	3234	3	-0.0443	5.8349	C38	4.53988	0.133365	0.0772	39.72	0.0047	1.81	56
3005	2021	1.41248	0.335086	I	1100	0.24795	3.29047	-4.0752	0	0	11.9679	0.203612	55.31	1	311.96	3234	2	0.036861	5.8349	I	4.53988	0.133365	0.0772	39.72	0.0054	1.81	56
600560	2021	0.78032	0.335318	C35	1100	0.56339	1.44932	-3.99746	1	71075	6.293	0.071658	55.31	0	311.96	3234	1	0.017397	5.8349	C35	4.53988	0.133365	0.0772	39.72	0.0012	1.81	56
300353	2021	1.74407	0.320046	C39	1100	0.544712	1.66427	-3.97013	0	88556	1.691	-0.023232	55.31	1	311.96	3234	3	-0.052179	5.8349	C39	4.53988	0.133365	0.0772	39.72	0.0115	1.81	56
601117	2021	1.74581	1.14955	E	1100	0.704877	1.18447	-3.14542	1	160073	43.3821	0.041308	55.31	0	311.96	3234	1	0.307981	5.8349	E	4.53988	0.133365	0.0772	39.72	0.0819	1.81	56
1210	2021	2.57569	2.45629	D	1100	0.313159	2.91443	-4.26918	0	89033	12.3983	0.205767	55.31	1	311.96	3234	1	0.626139	5.8349	D	4.53988	0.133365	0.0772	39.72	0.0082	1.81	56
600657	2021	0.369152	0.330964	K	1100	0.716449	1.83163	-4.30012	1	61219	5.4596	0.040528	55.31	0	311.96	3234	2	-0.078034	5.8349	K	4.53988	0.133365	0.0772	39.72	0.0194	1.81	56
300895	2021	1.42181	0.365002	I	1100	0.230756	2.36445	-3.73344	1	0	4.8194	0.156498	55.31	1	311.96	3234	3	0.128842	5.8349	I	4.53988	0.133365	0.0772	39.72	0.0069	1.81	56
2893	2021	2.00967	1.2443	D	1100	0.690031	0.617407	-3.88004	0	0	28.1023	0.028026	55.31	1	311.96	3234	2	-0.061403	5.8349	D	4.53988	0.133365	0.0772	39.72	0.0085	1.81	56
600118	2021	1.0492	0.209375	C39	1100	0.394123	1.99911	-4.08231	1	213628	1.691	0.048493	55.31	1	311.96	3234	2	0.130167	5.8349	C39	4.53988	0.133365	0.0772	39.72	0.0013	1.81	56
2657	2021	1.34728	0.090857	I	1100	0.263915	2.51363	-3.86326	0	68990	5.8012	-0.049863	55.31	1	311.96	3234	3	-0.065501	5.8349	I	4.53988	0.133365	0.0772	39.72	0.0057	1.81	56
688068	2021	1.01623	0.182775	C27	1100	0.211536	3.42933	-3.79211	0	0	24.9049	0.481341	55.31	1	311.96	3234	2	3.03854	5.8349	C27	4.53988	0.133365	0.0772	39.72	0.0736	1.81	56
300419	2021	0.997398	0.185287	I	1100	0.441505	1.98203	-3.7248	0	0	4.8843	-0.06066	55.31	0	311.96	3234	3	-0.022845	5.8349	I	4.53988	0.133365	0.0772	39.72	0.0048	1.81	56
603927	2021	0.797031	0.304537	I	1100	0.61983	1.54736	-4.1549	1	3209	11.8649	0.094021	55.31	0	311.96	3234	2	0.139038	5.8349	I	4.53988	0.133365	0.0772	39.72	0.0094	1.81	56
2279	2021	0.611295	0.196115	I	1100	0.62825	1.97477	-3.93714	0	90698	1.1331	-0.049509	55.31	0	311.96	3234	2	-0.014697	5.8349	I	4.53988	0.133365	0.0772	39.72	0.0061	1.81	56
600410	2021	0.724307	0.317504	I	1100	0.39967	1.36264	-4.46623	0	151859	4.8194	0.022553	55.31	1	311.96	3234	3	-0.075358	5.8349	I	4.53988	0.133365	0.0772	39.72	0.012	1.81	56
301080	2021	1.28858	0.125189	M	1100	0.03098	41.1183	-3.57517	0	0	1.1668	0.508178	55.31	1	311.96	3234	1	10.3904	5.8349	M	4.53988	0.133365	0.0772	39.72	0.0158	1.81	56
600886	2021	3.87432	1.5846	D	1100	0.635164	0.571164	-3.80907	1	116705	8.5482	0.146831	55.31	0	311.96	3234	2	0.054433	5.8349	D	4.53988	0.133365	0.0772	39.72	0.0251	1.81	56
600528	2021	1.0745	0.690307	C35	1100	0.526994	1.43666	-3.82347	1	122368	17.3302	0.076166	55.31	0	311.96	3234	2	0.112844	5.8349	C35	4.53988	0.133365	0.0772	39.72	0.0591	1.81	56
601111	2021	0.616569	0.359279	G	1100	0.779284	0.332511	-3.13736	1	172921	27.1407	-0.293184	55.31	1	311.96	3234	1	0.050496	5.8349	G	4.53988	0.133365	0.0772	39.72	0.1709	1.81	56
688315	2021	0.885977	0.288501	M	1100	0.371361	1.86977	-3.54188	0	0	4.9869	0.132068	55.31	1	311.96	3234	1	0.412212	5.8349	M	4.53988	0.133365	0.0772	39.72	0.0213	1.81	56
603267	2021	0.684217	0.259443	C39	1100	0.235293	3.68186	-3.95629	0	0	14.0048	0.401961	55.31	0	311.96	3234	1	0.371138	5.8349	C39	4.53988	0.133365	0.0772	39.72	0.0089	1.81	56
300081	2021	0.504603	0.160404	M	1100	0.152578	4.33179	-3.93566	0	110862	4.5896	-1.05644	55.31	1	311.96	3234	3	-0.001396	5.8349	M	4.53988	0.133365	0.0772	39.72	0.0093	1.81	56
600288	2021	0.892325	0.151621	C39	1100	0.385288	1.85405	-4.07109	0	94741	1.691	0.028694	55.31	1	311.96	3234	3	-0.019336	5.8349	C39	4.53988	0.133365	0.0772	39.72	0.0046	1.81	56
300449	2021	0.582796	0.181223	C39	1100	0.742985	0.897441	-3.64366	0	100301	1.691	-2.64065	55.31	1	311.96	3234	1	-0.551586	5.8349	C39	4.53988	0.133365	0.0772	39.72	0.01	1.81	56
300271	2021	0.69173	0.195404	I	1100	0.232797	2.86708	-3.9459	0	131273	8.5706	0.059971	55.31	1	311.96	3234	3	-0.086649	5.8349	I	4.53988	0.133365	0.0772	39.72	0.0203	1.81	56
600028	2021	0.416317	0.729362	B	1100	0.515131	0.870172	-2.51029	1	346302	10.8901	0.041014	55.31	1	311.96	3234	2	0.089658	5.8349	B	4.53988	0.133365	0.0772	39.72	0.5151	1.81	56
688569	2021	0.752482	0.368236	C37	1100	0.199059	4.04159	-3.74846	1	0	27.9156	0.171874	55.31	1	311.96	3234	3	0.112619	5.8349	C37	4.53988	0.133365	0.0772	39.72	0.0077	1.81	56
601886	2021	0.583482	0.430709	E	1100	0.727739	1.1465	-3.91709	0	68627	23.9336	-0.048166	55.31	0	311.96	3234	2	-0.040944	5.8349	E	4.53988	0.133365	0.0772	39.72	0.0048	1.81	56
688561	2021	1.26866	0.24856	I	1100	0.264952	2.78952	-3.40001	0	0	2.5069	-0.095722	55.31	1	311.96	3234	3	0.085204	5.8349	I	4.53988	0.133365	0.0772	39.72	0.148	1.81	56
600372	2021	0.583824	0.21985	C37	1100	0.556327	1.6103	-3.92703	1	119925	11.1774	0.08961	55.31	1	311.96	3234	2	0.062409	5.8349	C37	4.53988	0.133365	0.0772	39.72	0.0042	1.81	56
600588	2021	0.769152	0.246787	I	1100	0.542612	0.922811	-4.13703	0	180137	2.5069	0.087188	55.31	0	311.96	3234	2	0.022364	5.8349	I	4.53988	0.133365	0.0772	39.72	0.0463	1.81	56
300117	2021	2.13612	1.48197	E	1100	0.977786	0.800705	-4.51689	0	122976	8.9656	-1.0441	55.31	1	311.96	3234	2	-0.18342	5.8349	E	4.53988	0.133365	0.0772	39.72	0.0122	1.81	56
300386	2021	1.02472	0.148229	I	1100	0.101347	7.50829	-4.03918	0	81932	1.1331	-0.087153	55.31	0	311.96	3234	2	-0.004817	5.8349	I	4.53988	0.133365	0.0772	39.72	0.0055	1.81	56
300365	2021	2.09304	0.649988	I	1100	0.223227	4.03981	-3.98285	0	0	4.8194	0.072732	55.31	0	311.96	3234	1	0.077628	5.8349	I	4.53988	0.133365	0.0772	39.72	0.0055	1.81	56
603588	2021	1.85872	1.65899	N	1100	0.641566	1.09958	-4.257	0	76376	27.9987	0.116085	55.31	1	311.96	3234	1	0.123341	5.8349	N	4.53988	0.133365	0.0772	39.72	0.0163	1.81	56
601800	2021	0.6567	0.371602	E	1100	0.71862	0.946907	-2.42118	1	150103	8.9656	0.041551	55.31	1	311.96	3234	1	0.066455	5.8349	E	4.53988	0.133365	0.0772	39.72	0.0798	1.81	56
688078	2021	0.918094	0.346606	I	1100	0.178558	5.10839	-3.74031	0	0	11.9679	0.234241	55.31	1	311.96	3234	3	0.211888	5.8349	I	4.53988	0.133365	0.0772	39.72	0.01	1.81	56
600861	2021	0.186506	0.21171	F	1100	0.226304	1.29965	-4.30415	1	61593	4.989	-0.092672	55.31	0	311.96	3234	2	-0.078643	5.8349	F	4.53988	0.133365	0.0772	39.72	0.0088	1.81	56
300379	2021	1.48849	0.534814	I	1100	0.154898	3.01916	-4.09831	0	0	1.1331	0.304591	55.31	0	311.96	3234	1	0.101841	5.8349	I	4.53988	0.133365	0.0772	39.72	0.0239	1.81	56
300289	2021	0.726354	0.135321	C27	1100	0.157682	7.13762	-4.08987	1	98844	7.5226	0.106703	55.31	1	311.96	3234	1	0.441951	5.8349	C27	4.53988	0.133365	0.0772	39.72	0.007	1.81	56
688058	2021	0.769521	0.331211	I	1100	0.03986	28.0356	-3.55808	0	0	2.5069	0.103357	55.31	0	311.96	3234	3	-0.025642	5.8349	I	4.53988	0.133365	0.0772	39.72	0.0109	1.81	56
300860	2021	0.348782	0.109128	R	1100	0.16608	6.1309	-3.91391	0	0	1.6767	0.26187	55.31	1	311.96	3234	2	0.088013	5.8349	R	4.53988	0.133365	0.0772	39.72	0.0156	1.81	56
600246	2021	0.327526	0.187925	K	1100	0.317831	3.92144	-4.05548	0	92376	1.6259	0.270475	55.31	1	311.96	3234	3	-0.062338	5.8349	K	4.53988	0.133365	0.0772	39.72	0.0183	1.81	56
603979	2021	0.450322	0.364886	B	1100	0.383546	2.5968	-3.66723	0	63320	4.7937	0.134283	55.31	1	311.96	3234	2	0.074677	5.8349	B	4.53988	0.133365	0.0772	39.72	0.0109	1.81	56
300369	2021	1.57257	0.200704	I	1100	0.236976	3.17047	-3.99752	0	0	1.1331	0.146915	55.31	1	311.96	3234	3	0.089434	5.8349	I	4.53988	0.133365	0.0772	39.72	0.0156	1.81	56
300332	2021	1.62954	1.98797	D	1100	0.544773	0.749098	-3.70919	0	74343	24.2995	0.103773	55.31	1	311.96	3234	2	-0.024579	5.8349	D	4.53988	0.133365	0.0772	39.72	0.0056	1.81	56
300406	2021	0.337477	0.095405	C27	1100	0.325565	2.86526	-3.95626	0	76583	8.8027	0.33505	55.31	1	311.96	3234	1	0.089827	5.8349	C27	4.53988	0.133365	0.0772	39.72	0.0109	1.81	56
688051	2021	2.36104	1.31403	I	1100	0.286323	2.35286	-3.67124	0	0	23.6354	-0.300498	55.31	1	311.96	3234	3	-0.07028	5.8349	I	4.53988	0.133365	0.0772	39.72	0.0129	1.81	56
688597	2021	2.24129	0.706429	C40	1100	0.307999	3.15474	-3.8161	0	0	86.4391	0.103211	55.31	1	311.96	3234	1	0.277969	5.8349	C40	4.53988	0.133365	0.0772	39.72	0.0106	1.81	56
301169	2021	0.977182	0.192898	L	1100	0.157077	5.8601	-3.37156	0	0	1.6769	0.12955	55.31	1	311.96	3234	1	0.633432	5.8349	L	4.53988	0.133365	0.0772	39.72	0.0227	1.81	56
300896	2021	0.570465	0.099399	C35	1100	0.044669	21.2964	-3.83796	0	0	1.691	0.778122	55.31	1	311.96	3234	2	0.136456	5.8349	C35	4.53988	0.133365	0.0772	39.72	0.1432	1.81	56
600138	2021	0.31052	0.186312	L	1100	0.505812	0.867934	-4.05632	1	114128	5.5433	0.00877	55.31	1	311.96	3234	2	0.023102	5.8349	L	4.53988	0.133365	0.0772	39.72	0.0096	1.81	56
600764	2021	1.13036	0.328404	C39	1100	0.274799	3.49344	-4.25886	1	84862	6.293	0.194153	55.31	0	311.96	3234	2	0.084441	5.8349	C39	4.53988	0.133365	0.0772	39.72	0.0014	1.81	56
300444	2021	2.11017	0.875801	C38	1100	0.644007	1.27173	-3.90964	0	133680	24.2686	-0.132293	55.31	0	311.96	3234	1	0.281752	5.8349	C38	4.53988	0.133365	0.0772	39.72	0.0045	1.81	56
300139	2021	1.38238	0.317034	C39	1100	0.119858	5.23392	-3.90555	0	121845	6.293	0.301429	55.31	0	311.96	3234	3	0.078472	5.8349	C39	4.53988	0.133365	0.0772	39.72	0.0043	1.81	56
996	2021	0.207612	0.165321	F	1100	0.326654	0.339075	-4.06616	0	137016	5.4179	0.038772	55.31	0	311.96	3234	3	0.068015	5.8349	F	4.53988	0.133365	0.0772	39.72	0.0078	1.81	56
300799	2021	1.41976	0.179484	I	1100	0.088698	9.45838	-3.56414	0	0	4.8194	-0.021267	55.31	1	311.96	3234	1	-0.012326	5.8349	I	4.53988	0.133365	0.0772	39.72	0.0053	1.81	56
300773	2021	0.623244	0.1405	I	1100	0.592264	1.11025	-3.77031	0	0	9.9444	0.189	55.31	0	311.96	3234	2	-0.021521	5.8349	I	4.53988	0.133365	0.0772	39.72	0.0916	1.81	56
300430	2021	1.52048	0.38251	C40	1100	0.352178	1.71975	-3.86223	0	0	79.7543	0.123857	55.31	0	311.96	3234	1	0.140263	5.8349	C40	4.53988	0.133365	0.0772	39.72	0.0056	1.81	56
688056	2021	0.647656	0.362688	C40	1100	0.118823	7.25502	-3.78237	0	0	17.5343	0.208699	55.31	1	311.96	3234	3	0.047045	5.8349	C40	4.53988	0.133365	0.0772	39.72	0.0107	1.81	56
601126	2021	1.54678	0.651421	C38	1100	0.474443	1.87017	-4.23312	0	104834	9.7676	0.118413	55.31	1	311.96	3234	2	0.07475	5.8349	C38	4.53988	0.133365	0.0772	39.72	0.0227	1.81	56
601668	2021	0.878268	0.524209	E	1100	0.732146	1.34476	-2.10936	1	265887	8.561	0.05319	55.31	1	311.96	3234	1	0.089443	5.8349	E	4.53988	0.133365	0.0772	39.72	0.0361	1.81	56
601088	2021	2.60037	1.68037	B	1100	0.265836	2.27046	-2.86916	1	193065	43.374	0.233408	55.31	1	311.96	3234	2	0.087036	5.8349	B	4.53988	0.133365	0.0772	39.72	0.0701	1.81	56
601908	2021	3.49597	1.70085	C35	1100	0.504263	1.76981	-3.83087	0	211847	5.9282	0.193452	55.31	1	311.96	3234	1	0.296515	5.8349	C35	4.53988	0.133365	0.0772	39.72	0.0146	1.81	56
300231	2021	1.3242	0.195332	I	1100	0.456177	2.27104	-3.81986	0	74774	4.4274	0.08512	55.31	0	311.96	3234	2	-0.085985	5.8349	I	4.53988	0.133365	0.0772	39.72	0.0039	1.81	56
300552	2021	1.4342	0.313339	I	1100	0.178303	4.76044	-4.2288	0	79849	10.0935	0.02889	55.31	1	311.96	3234	1	0.182642	5.8349	I	4.53988	0.133365	0.0772	39.72	0.0083	1.81	56
688468	2021	0.682134	0.210723	C27	1100	0.10639	8.97763	-3.64488	0	0	54.3897	0.345346	55.31	1	311.96	3234	1	0.42121	5.8349	C27	4.53988	0.133365	0.0772	39.72	0.0198	1.81	56
600031	2021	1.49688	0.42742	C35	1100	0.530191	1.52556	-3.53837	0	492035	16.4029	0.130118	55.31	1	311.96	3234	2	0.097438	5.8349	C35	4.53988	0.133365	0.0772	39.72	0.2012	1.81	56
603818	2021	0.515003	0.462452	C21	1100	0.735191	0.917664	-4.27203	0	39640	12.8433	0.0458	55.31	1	311.96	3234	2	-0.005386	5.8349	C21	4.53988	0.133365	0.0772	39.72	0.0123	1.81	56
601669	2021	2.63123	0.882443	E	1100	0.750895	1.03806	-2.47119	1	238698	8.561	0.037008	55.31	0	311.96	3234	1	0.087344	5.8349	E	4.53988	0.133365	0.0772	39.72	0.1105	1.81	56
600905	2021	7.99907	3.56152	D	1100	0.647346	0.909166	-4.00329	1	577023	5.2394	0.438148	55.31	1	311.96	3234	1	0.523369	5.8349	D	4.53988	0.133365	0.0772	39.72	0.1019	1.81	56
603123	2021	0.380122	0.324495	F	1100	0.494523	1.56693	-3.87149	1	45967	36.7435	0.051571	55.31	0	311.96	3234	1	0.105397	5.8349	F	4.53988	0.133365	0.0772	39.72	0.0043	1.81	56
603598	2021	0.351826	0.130844	L	1100	0.855202	1.06068	-3.74323	0	64862	1.6769	-0.034482	55.31	0	311.96	3234	2	-0.186684	5.8349	L	4.53988	0.133365	0.0772	39.72	0.0058	1.81	56
600386	2021	1.08652	0.52766	F	1100	0.54445	1.42465	-4.03651	1	67708	12.5965	0.063113	55.31	1	311.96	3234	2	-0.027831	5.8349	F	4.53988	0.133365	0.0772	39.72	0.0014	1.81	56
300036	2021	0.62978	0.363623	I	1100	0.342297	2.08019	-4.11762	0	127729	11.8649	0.163528	55.31	1	311.96	3234	1	0.345343	5.8349	I	4.53988	0.133365	0.0772	39.72	0.0096	1.81	56
2066	2021	2.16453	0.559919	C30	1100	0.695983	1.01465	-3.95392	1	56400	15.2142	0.033501	55.31	0	311.96	3234	2	0.037449	5.8349	C30	4.53988	0.133365	0.0772	39.72	0.0072	1.81	56
603871	2021	0.227131	0.261895	G	1100	0.357575	2.58695	-3.79705	0	0	1.5309	0.105013	55.31	1	311.96	3234	1	0.339399	5.8349	G	4.53988	0.133365	0.0772	39.72	0.0035	1.81	56
2599	2021	1.07705	0.297907	C23	1100	0.462403	1.07908	-3.97667	0	71855	7.5226	0.038074	55.31	0	311.96	3234	2	0.041766	5.8349	C23	4.53988	0.133365	0.0772	39.72	0.0168	1.81	56
605069	2021	2.24555	2.20798	N	1100	0.559614	1.51902	-4.11693	0	0	9.5922	0.108023	55.31	1	311.96	3234	1	0.248109	5.8349	N	4.53988	0.133365	0.0772	39.72	0.0105	1.81	56
620	2021	0.212474	0.126409	K	1100	0.899396	0.799438	-4.08799	0	86143	1.6259	-0.386965	55.31	1	311.96	3234	3	-0.144374	5.8349	K	4.53988	0.133365	0.0772	39.72	0.0734	1.81	56
601016	2021	7.84314	4.51564	D	1100	0.711239	1.18553	-3.58386	1	285603	10.1104	0.258457	55.31	1	311.96	3234	1	0.191383	5.8349	D	4.53988	0.133365	0.0772	39.72	0.0125	1.81	56
300485	2021	0.768085	0.143689	C27	1100	0.034849	17.2979	-4.02972	0	70501	2.6257	0.417774	55.31	1	311.96	3234	2	0.137271	5.8349	C27	4.53988	0.133365	0.0772	39.72	0.0047	1.81	56
688033	2021	1.01637	0.446085	C37	1100	0.207587	4.74601	-3.62898	0	0	14.0048	0.324782	55.31	0	311.96	3234	1	0.287258	5.8349	C37	4.53988	0.133365	0.0772	39.72	0.0198	1.81	56
601985	2021	4.06011	2.63447	D	1100	0.694161	0.881552	-2.86309	1	238258	6.8015	0.264169	55.31	1	311.96	3234	2	0.073021	5.8349	D	4.53988	0.133365	0.0772	39.72	0.0313	1.81	56
600056	2021	0.773242	0.317455	F	1100	0.597903	1.64399	-3.9824	1	140879	43.9221	0.025863	55.31	1	311.96	3234	2	-0.06271	5.8349	F	4.53988	0.133365	0.0772	39.72	0.0026	1.81	56
600916	2021	0.574621	0.308593	F	1100	0.397634	2.51763	-3.57456	1	0	12.5965	0.01879	55.31	1	311.96	3234	1	0.220771	5.8349	F	4.53988	0.133365	0.0772	39.72	0.211	1.81	56
600058	2021	0.318511	0.318511	F	1100	0.684561	1.33572	-4.02415	1	146588	5.4179	0.009257	55.31	1	311.96	3234	3	0.058433	5.8349	F	4.53988	0.133365	0.0772	39.72	0.0092	1.81	56
601858	2021	1.26454	0.24157	R	1100	0.295955	2.45494	-3.71597	1	0	5.5513	0.188768	55.31	1	311.96	3234	2	0.083423	5.8349	R	4.53988	0.133365	0.0772	39.72	0.0009	1.81	56
600980	2021	1.50617	0.502057	C39	1100	0.248327	3.29302	-3.90889	1	96821	28.6545	0.134359	55.31	1	311.96	3234	1	0.375147	5.8349	C39	4.53988	0.133365	0.0772	39.72	0.0027	1.81	56
600733	2021	2.0914	0.862369	C36	1100	0.701009	1.3067	-4.14534	1	283438	18.6068	-0.595469	55.31	1	311.96	3234	2	-0.104179	5.8349	C36	4.53988	0.133365	0.0772	39.72	0.0062	1.81	56
8	2021	0.653957	0.226459	C37	1100	0.568954	1.10313	-4.4066	1	124473	18.6068	-0.609426	55.31	0	311.96	3234	2	-0.034988	5.8349	C37	4.53988	0.133365	0.0772	39.72	0.0064	1.81	56
300418	2021	1.20647	0.092805	I	1100	0.257444	0.901066	-3.61367	0	199477	1.1331	0.321993	55.31	1	311.96	3234	2	0.3519	5.8349	I	4.53988	0.133365	0.0772	39.72	0.0305	1.81	56
300788	2021	0.508851	0.310667	R	1100	0.397966	2.53356	-4.26953	1	0	12.8753	0.122897	55.31	1	311.96	3234	2	0.120183	5.8349	R	4.53988	0.133365	0.0772	39.72	0.1945	1.81	56
600159	2021	0.153311	0.106138	K	1100	0.39106	2.32723	-4.07607	1	89968	1.6259	0.156852	55.31	1	311.96	3234	3	-0.02324	5.8349	K	4.53988	0.133365	0.0772	39.72	0.0098	1.81	56
729	2021	1.13104	0.47636	C15	1100	0.280513	1.75182	-4.04481	1	117611	60.8222	0.036338	55.31	1	311.96	3234	2	0.050188	5.8349	C15	4.53988	0.133365	0.0772	39.72	0.062	1.81	56
300065	2021	2.05869	0.275395	C39	1100	0.32814	3.9911	-3.9418	0	121672	6.375	0.068245	55.31	1	311.96	3234	3	-0.021939	5.8349	C39	4.53988	0.133365	0.0772	39.72	0.0112	1.81	56
688613	2021	0.777891	0.219405	C35	1100	0.109037	20.3146	-3.76449	0	0	1.691	0.571503	55.31	1	311.96	3234	1	0.771675	5.8349	C35	4.53988	0.133365	0.0772	39.72	0.0171	1.81	56
300344	2021	0.791006	0.279316	I	1100	0.285545	2.85489	-3.90174	0	77665	8.5706	0.04617	55.31	1	311.96	3234	3	0.858677	5.8349	I	4.53988	0.133365	0.0772	39.72	0.0045	1.81	56
2771	2021	1.05448	0.220984	I	1100	0.375597	2.2727	-3.89822	0	43731	9.6554	0.014334	55.31	0	311.96	3234	2	0.002235	5.8349	I	4.53988	0.133365	0.0772	39.72	0.0098	1.81	56
860	2021	0.54604	0.234385	C15	1100	0.598155	1.57403	-4.00497	1	134036	9.5294	0.037878	55.31	0	311.96	3234	3	-0.105239	5.8349	C15	4.53988	0.133365	0.0772	39.72	0.027	1.81	56
1213	2021	0.230114	0.196902	G	1100	0.079072	6.42816	-3.80419	1	43104	5.325	0.060014	55.31	1	311.96	3234	1	0.153367	5.8349	G	4.53988	0.133365	0.0772	39.72	0.0192	1.81	56
300661	2021	0.722623	0.307589	C39	1100	0.211392	4.3264	-3.70508	0	0	9.7676	0.330396	55.31	1	311.96	3234	2	0.633274	5.8349	C39	4.53988	0.133365	0.0772	39.72	0.0357	1.81	56
2467	2021	0.558912	0.208178	I	1100	0.15491	2.70757	-4.01931	0	117550	1.1331	-0.027374	55.31	1	311.96	3234	2	-0.074401	5.8349	I	4.53988	0.133365	0.0772	39.72	0.0101	1.81	56
601857	2021	0.460541	1.22135	B	1100	0.436921	0.927976	-2.40468	1	371584	22.639	0.069685	55.31	1	311.96	3234	2	0.00568	5.8349	B	4.53988	0.133365	0.0772	39.72	0.7947	1.81	56
600658	2021	1.35641	0.226412	K	1100	0.662458	1.63468	-4.47308	1	68027	1.6259	0.057247	55.31	1	311.96	3234	2	0.205859	5.8349	K	4.53988	0.133365	0.0772	39.72	0.0032	1.81	56
300392	2021	0.979143	0.139878	I	1100	0.780597	0.951645	-3.89007	0	0	16.6695	-0.315671	55.31	1	311.96	3234	3	-0.091204	5.8349	I	4.53988	0.133365	0.0772	39.72	0.0091	1.81	56
300383	2021	1.86872	0.800429	I	1100	0.298935	2.30717	-3.96477	0	116288	24.1604	0.123807	55.31	1	311.96	3234	1	0.434139	5.8349	I	4.53988	0.133365	0.0772	39.72	0.01	1.81	56
688356	2021	1.42983	0.379043	C26	1100	0.045	18.4638	-3.85256	0	0	24.9049	0.578638	55.31	1	311.96	3234	2	0.222709	5.8349	C26	4.53988	0.133365	0.0772	39.72	0.0155	1.81	56
300785	2021	1.43569	0.31368	I	1100	0.202629	5.17563	-3.52622	0	0	6.5004	0.150414	55.31	1	311.96	3234	2	0.134259	5.8349	I	4.53988	0.133365	0.0772	39.72	0.4091	1.81	56
603533	2021	1.28012	0.119686	I	1100	0.260372	3.3514	-3.67027	0	0	2.5069	0.086472	55.31	0	311.96	3234	1	0.511486	5.8349	I	4.53988	0.133365	0.0772	39.72	0.0241	1.81	56
603138	2021	0.436904	0.21973	I	1100	0.15532	7.41991	-3.61171	0	0	4.8194	0.017731	55.31	0	311.96	3234	1	0.519717	5.8349	I	4.53988	0.133365	0.0772	39.72	0.617	1.81	56
600730	2021	0.575354	0.12329	P	1100	0.155694	10.8272	-4.28594	1	97924	1.5792	0.098822	55.31	0	311.96	3234	3	-0.032506	5.8349	P	4.53988	0.133365	0.0772	39.72	0.0082	1.81	56
2721	2021	0.356226	0.110629	C24	1100	0.96796	0.962355	-3.70853	1	67415	8.8027	-0.481168	55.31	0	311.96	3234	2	-0.132378	5.8349	C24	4.53988	0.133365	0.0772	39.72	0.0062	1.81	56
600085	2021	0.770681	0.25275	C27	1100	0.335037	2.88362	-4.01334	1	187271	19.5842	0.159447	55.31	1	311.96	3234	2	0.148154	5.8349	C27	4.53988	0.133365	0.0772	39.72	0.1602	1.81	56
300374	2021	0.881232	0.287511	C30	1100	0.624167	0.739172	-3.74611	1	0	18.6068	-1.11684	55.31	0	311.96	3234	1	-0.033662	5.8349	C30	4.53988	0.133365	0.0772	39.72	0.0062	1.81	56
688015	2021	1.62031	0.305981	C37	1100	0.553038	1.64907	-3.63796	0	0	16.5342	0.127658	55.31	1	311.96	3234	1	0.216703	5.8349	C37	4.53988	0.133365	0.0772	39.72	0.016	1.81	56
688280	2021	2.09293	0.913943	C36	1100	0.405211	2.08093	-3.66946	0	0	47.1088	-0.540059	55.31	1	311.96	3234	1	1.17047	5.8349	C36	4.53988	0.133365	0.0772	39.72	0.0062	1.81	56
300965	2021	0.361377	0.134147	C39	1100	0.104429	8.65374	-3.85088	0	0	1.691	0.358254	55.31	1	311.96	3234	1	1.62981	5.8349	C39	4.53988	0.133365	0.0772	39.72	0.008	1.81	56
600859	2021	0.189094	0.249409	F	1100	0.486525	1.60314	-4.10503	1	126404	26.3926	0.149441	55.31	1	311.96	3234	3	0.779275	5.8349	F	4.53988	0.133365	0.0772	39.72	0.0564	1.81	56
600489	2021	1.69143	0.432591	B	1100	0.434783	1.36487	-3.78956	1	242776	27.815	0.048562	55.31	0	311.96	3234	2	0.039922	5.8349	B	4.53988	0.133365	0.0772	39.72	0.0073	1.81	56
600166	2021	1.41058	0.706127	C36	1100	0.785423	0.641955	-3.94482	1	314961	30.6538	-0.09001	55.31	1	311.96	3234	3	-0.074254	5.8349	C36	4.53988	0.133365	0.0772	39.72	0.0595	1.81	56
2878	2021	0.369894	0.112576	L	1100	0.471041	1.83822	-4.02642	0	0	5.5379	0.069108	55.31	1	311.96	3234	3	0.211955	5.8349	L	4.53988	0.133365	0.0772	39.72	0.0093	1.81	56
2659	2021	0.647168	0.094554	P	1100	0.326325	5.90672	-4.03055	1	59206	1.5792	-0.563051	55.31	1	311.96	3234	3	-0.154221	5.8349	P	4.53988	0.133365	0.0772	39.72	0.0049	1.81	56
2392	2021	1.84959	0.617313	C30	1100	0.322382	2.34689	-3.99507	0	84556	31.0482	0.090793	55.31	1	311.96	3234	3	0.101388	5.8349	C30	4.53988	0.133365	0.0772	39.72	0.0033	1.81	56
300212	2021	0.833631	0.434656	I	1100	0.6844	1.15042	-3.91457	1	109298	6.1933	-0.073247	55.31	0	311.96	3234	1	-0.064292	5.8349	I	4.53988	0.133365	0.0772	39.72	0.0231	1.81	56
300719	2021	0.941219	0.165834	C37	1100	0.201548	4.44894	-3.87099	0	0	1.691	0.009851	55.31	1	311.96	3234	2	-0.119472	5.8349	C37	4.53988	0.133365	0.0772	39.72	0.0066	1.81	56
688009	2021	0.779615	0.421948	C37	1100	0.583529	1.47965	-3.20349	1	216843	29.9889	0.110651	55.31	1	311.96	3234	2	0.034317	5.8349	C37	4.53988	0.133365	0.0772	39.72	0.0509	1.81	56
300542	2021	1.33634	0.244278	I	1100	0.457989	1.84807	-3.97371	0	72585	2.8141	0.074903	55.31	1	311.96	3234	1	0.022589	5.8349	I	4.53988	0.133365	0.0772	39.72	0.017	1.81	56
603860	2021	0.575266	0.192647	M	1100	0.139242	4.46231	-3.56795	1	0	6.6242	0.207985	55.31	1	311.96	3234	2	0.031098	5.8349	M	4.53988	0.133365	0.0772	39.72	0.006	1.81	56
300200	2021	0.903158	0.526267	C26	1100	0.153131	3.68239	-4.00331	0	103165	36.2711	0.163335	55.31	0	311.96	3234	2	0.03576	5.8349	C26	4.53988	0.133365	0.0772	39.72	0.005	1.81	56
3004	2021	0.552724	0.171831	I	1100	0.182092	3.72699	-4.09826	0	0	4.8194	0.138384	55.31	0	311.96	3234	2	-0.026441	5.8349	I	4.53988	0.133365	0.0772	39.72	0.0034	1.81	56
300513	2021	1.75452	0.483569	I	1100	0.35031	1.74344	-3.99226	0	86098	4.4274	-0.147902	55.31	0	311.96	3234	2	-0.02555	5.8349	I	4.53988	0.133365	0.0772	39.72	0.0076	1.81	56
600582	2021	1.55356	0.938687	C35	1100	0.439696	1.96401	-3.81203	1	109268	44.4758	0.096772	55.31	0	311.96	3234	2	0.099895	5.8349	C35	4.53988	0.133365	0.0772	39.72	0.0081	1.81	56
300887	2021	1.05478	0.520591	M	1100	0.27356	2.11258	-3.90038	0	0	12.243	0.119585	55.31	0	311.96	3234	1	0.3159	5.8349	M	4.53988	0.133365	0.0772	39.72	0.0249	1.81	56
603098	2021	1.63663	1.16048	E	1100	0.487344	1.88971	-3.95796	0	0	10.7464	0.009021	55.31	1	311.96	3234	2	0.041499	5.8349	E	4.53988	0.133365	0.0772	39.72	0.0134	1.81	56
725	2021	1.89498	0.386356	C39	1100	0.517767	1.55917	-3.42774	1	945481	21.1409	0.157509	55.31	1	311.96	3234	2	0.060035	5.8349	C39	4.53988	0.133365	0.0772	39.72	0.0875	1.81	56
603859	2021	1.00765	0.264784	M	1100	0.167646	4.22458	-3.74224	0	0	2.9171	0.164388	55.31	1	311.96	3234	1	0.471859	5.8349	M	4.53988	0.133365	0.0772	39.72	0.0039	1.81	56
688256	2021	1.05634	0.314345	I	1100	0.144357	12.2779	-3.35453	0	0	4.8194	-1.14307	55.31	0	311.96	3234	3	-0.043831	5.8349	I	4.53988	0.133365	0.0772	39.72	0.1543	1.81	56
300465	2021	0.598001	0.143926	I	1100	0.528981	1.69499	-4.01044	0	103795	1.1331	0.056291	55.31	1	311.96	3234	3	-0.223815	5.8349	I	4.53988	0.133365	0.0772	39.72	0.0068	1.81	56
600055	2021	0.55387	0.108547	C35	1100	0.129668	5.66758	-4.10219	0	111609	1.691	0.180544	55.31	1	311.96	3234	3	0.005672	5.8349	C35	4.53988	0.133365	0.0772	39.72	0.004	1.81	56
2755	2021	0.908038	0.217184	C27	1100	0.133497	6.19125	-3.71278	0	63615	39.2649	0.129563	55.31	1	311.96	3234	2	-0.021887	5.8349	C27	4.53988	0.133365	0.0772	39.72	0.0082	1.81	56
300797	2021	0.866803	0.233532	M	1100	0.383068	2.67425	-3.88033	1	0	1.1668	0.125083	55.31	1	311.96	3234	2	0.241695	5.8349	M	4.53988	0.133365	0.0772	39.72	0.0035	1.81	56
2310	2021	1.50946	1.92696	N	1100	0.731473	1.18127	-4.11931	1	103849	48.3425	-0.123006	55.31	1	311.96	3234	1	-0.002908	5.8349	N	4.53988	0.133365	0.0772	39.72	0.028	1.81	56
603986	2021	0.869011	0.208846	C39	1100	0.125521	6.88454	-3.7484	0	163977	18.6068	0.270836	55.31	1	311.96	3234	1	0.316602	5.8349	C39	4.53988	0.133365	0.0772	39.72	0.0844	1.81	56
688028	2021	0.92267	0.266499	C35	1100	0.073389	8.07876	-3.62881	0	0	25.4625	0.183004	55.31	0	311.96	3234	2	0.037076	5.8349	C35	4.53988	0.133365	0.0772	39.72	0.0327	1.81	56
688520	2021	1.204	0.217497	C27	1100	1.16822	0.884667	-3.64019	0	0	36.2711	-6.37576	55.31	1	311.96	3234	1	-0.174527	5.8349	C27	4.53988	0.133365	0.0772	39.72	0.0301	1.81	56
300858	2021	0.597218	0.323642	C14	1100	0.070463	12.0463	-3.76482	0	0	70.8025	0.342014	55.31	1	311.96	3234	3	0.041515	5.8349	C14	4.53988	0.133365	0.0772	39.72	0.0078	1.81	56
300002	2021	0.928848	0.337271	I	1100	0.17428	2.20046	-3.95796	0	219645	1.1331	0.108611	55.31	1	311.96	3234	2	0.011156	5.8349	I	4.53988	0.133365	0.0772	39.72	0.0146	1.81	56
2829	2021	1.08188	0.085616	C39	1100	0.391508	1.91738	-3.75607	0	65011	1.691	0.250662	55.31	0	311.96	3234	2	0.131501	5.8349	C39	4.53988	0.133365	0.0772	39.72	0.0059	1.81	56
300223	2021	0.659668	0.148896	C39	1100	0.089301	6.92866	-3.77274	0	117575	5.0836	0.176803	55.31	1	311.96	3234	1	0.2639	5.8349	C39	4.53988	0.133365	0.0772	39.72	0.0167	1.81	56
300318	2021	1.68913	0.195108	C35	1100	0.747225	0.425903	-3.9525	0	152446	5.9282	-0.702773	55.31	1	311.96	3234	1	-0.006787	5.8349	C35	4.53988	0.133365	0.0772	39.72	0.0075	1.81	56
600008	2021	1.9365	1.77774	D	1100	0.643515	0.714301	-3.6476	1	248244	17.4515	0.149158	55.31	1	311.96	3234	1	0.066251	5.8349	D	4.53988	0.133365	0.0772	39.72	0.0097	1.81	56
2186	2021	0.395897	0.354765	H	1100	0.404467	1.04577	-4.18713	1	67020	8.4274	-0.18755	55.31	1	311.96	3234	3	0.019315	5.8349	H	4.53988	0.133365	0.0772	39.72	0.0501	1.81	56
2038	2021	0.701861	0.147884	C27	1100	0.075382	7.07084	-3.99762	1	118484	7.5226	0.376639	55.31	1	311.96	3234	2	0.067775	5.8349	C27	4.53988	0.133365	0.0772	39.72	0.0084	1.81	56
688169	2021	1.5893	0.606497	C38	1100	0.134066	5.02299	-3.42137	0	1315	1.691	0.273787	55.31	1	311.96	3234	2	0.249678	5.8349	C38	4.53988	0.133365	0.0772	39.72	0.1275	1.81	56
603025	2022	0.96775	0.233962	C39	1100	0.30781	2.53319	-4.02624	1	81871	45.881	0.315563	62.31	0	342.03	3743	1	0.34292	5.84299	C39	5.28293	0.133104	0.0804	39.2692	0.0144	1.2	43
300688	2022	0.953197	0.151959	L	1100	0.293334	2.5186	-3.44528	0	0	1.5773	-0.318164	62.31	0	342.03	3743	1	0.045359	5.84299	L	5.28293	0.133104	0.0804	39.2692	0.0306	1.2	43
300523	2022	1.21611	0.096908	I	1100	0.611088	1.46174	-3.83673	1	78698	8.1764	0.045007	62.31	1	342.03	3743	2	0.296724	5.84299	I	5.28293	0.133104	0.0804	39.2692	0.0112	1.2	43
601816	2022	0.333789	0.095759	G	1100	0.281638	0.650237	-3.02898	1	104717	35.9809	-0.054148	62.31	0	342.03	3743	2	-0.022717	5.84299	G	5.28293	0.133104	0.0804	39.2692	0.1912	1.2	43
300011	2022	0.924673	0.217329	C37	1100	0.620109	1.28932	-3.95011	1	79639	12.5326	-0.154063	62.31	1	342.03	3743	3	0.011862	5.84299	C37	5.28293	0.133104	0.0804	39.2692	0.0043	1.2	43
601766	2022	0.871943	0.294472	C37	1100	0.568042	1.27727	-2.91424	1	270762	46.5272	0.071678	62.31	1	342.03	3743	2	0.035878	5.84299	C37	5.28293	0.133104	0.0804	39.2692	0.1081	1.2	43
688787	2022	0.776207	0.150171	I	1100	0.054058	12.7488	-3.69967	0	19289	35.0339	0.081715	62.31	1	342.03	3743	2	0.043138	5.84299	I	5.28293	0.133104	0.0804	39.2692	0.0133	1.2	43
600435	2022	0.71321	0.118457	C39	1100	0.488683	1.69387	-4.03652	1	169882	43.8245	0.065853	62.31	0	342.03	3743	3	-0.022678	5.84299	C39	5.28293	0.133104	0.0804	39.2692	0.0069	1.2	43
959	2022	0.794051	0.399041	C31	1100	0.65027	0.452048	-3.60911	1	127301	47.6677	0.015658	62.31	1	342.03	3743	2	-0.027431	5.84299	C31	5.28293	0.133104	0.0804	39.2692	0.3384	1.2	43
688068	2022	0.839278	0.072483	C27	1100	0.139921	3.51701	-3.83406	0	55491	58.162	0.306717	62.31	1	342.03	3743	2	0.069805	5.84299	C27	5.28293	0.133104	0.0804	39.2692	0.0733	1.2	43
300896	2022	0.913373	0.127652	C35	1100	0.049974	18.4401	-3.87669	0	53628	13.6669	0.767574	62.31	1	342.03	3743	2	0.188747	5.84299	C35	5.28293	0.133104	0.0804	39.2692	0.0696	1.2	43
601598	2022	0.388925	0.191071	G	1100	0.526269	1.36695	-3.64624	1	98297	48.6321	0.047822	62.31	1	342.03	3743	3	0.047412	5.84299	G	5.28293	0.133104	0.0804	39.2692	0.0646	1.2	43
300075	2022	0.697942	0.114955	I	1100	0.194712	4.63962	-3.99749	0	221710	6.1993	0.183969	62.31	1	342.03	3743	1	0.08791	5.84299	I	5.28293	0.133104	0.0804	39.2692	0.0162	1.2	43
601088	2022	1.54391	1.40835	B	1100	0.261309	2.14473	-2.8994	1	197211	35.7447	0.284844	62.31	1	342.03	3743	2	0.024131	5.84299	B	5.28293	0.133104	0.0804	39.2692	0.118	1.2	43
600058	2022	0.377847	0.189811	F	1100	0.781941	1.18804	-4.06556	1	150322	39.5803	0.007175	62.31	0	342.03	3743	3	-0.011099	5.84299	F	5.28293	0.133104	0.0804	39.2692	0.0092	1.2	43
300182	2022	0.591444	0.089752	R	1100	0.264968	0.883649	-3.78006	0	221895	9.3636	0.135793	62.31	1	342.03	3743	2	-0.011666	5.84299	R	5.28293	0.133104	0.0804	39.2692	0.0187	1.2	43
301236	2022	1.01417	0.429185	I	1100	0.334124	2.69609	-3.79053	0	78293	4.7722	0.051597	62.31	1	342.03	3743	1	0.431392	5.84299	I	5.28293	0.133104	0.0804	39.2692	0.0229	1.2	43
300058	2022	0.971108	0.107009	L	1100	0.591793	1.32442	-3.89209	0	221044	1.5773	-0.060225	62.31	1	342.03	3743	1	0.013132	5.84299	L	5.28293	0.133104	0.0804	39.2692	0.0403	1.2	43
1259	2022	0.731312	0.096225	C38	1100	0.164614	5.95577	-3.98135	0	28194	6.1564	0.091052	62.31	0	342.03	3743	1	0.536461	5.84299	C38	5.28293	0.133104	0.0804	39.2692	0.0064	1.2	43
600733	2022	1.46157	0.861772	C36	1100	0.798909	0.905645	-4.22121	1	243774	43.5569	-0.570186	62.31	1	342.03	3743	2	-0.197705	5.84299	C36	5.28293	0.133104	0.0804	39.2692	0.0158	1.2	43
300965	2022	0.441338	0.05924	C39	1100	0.124831	5.17456	-3.89537	0	30927	1.5083	0.208026	62.31	1	342.03	3743	2	0.043428	5.84299	C39	5.28293	0.133104	0.0804	39.2692	0.0033	1.2	43
2373	2022	1.64505	0.158795	I	1100	0.352923	1.76216	-3.68517	0	91478	6.5755	-0.094827	62.31	1	342.03	3743	1	-0.016337	5.84299	I	5.28293	0.133104	0.0804	39.2692	0.0202	1.2	43
688256	2022	1.07852	0.224768	I	1100	0.143941	7.84875	-3.3976	0	55012	35.0339	-1.81644	62.31	1	342.03	3743	3	-0.174374	5.84299	I	5.28293	0.133104	0.0804	39.2692	0.1574	1.2	43
2963	2022	0.872384	0.359918	E	1100	0.286809	3.05296	-4.00217	0	33451	13.9114	-0.46275	62.31	0	342.03	3743	3	-0.08419	5.84299	E	5.28293	0.133104	0.0804	39.2692	0.0069	1.2	43
601600	2022	1.17714	0.511147	C32	1100	0.586735	0.874439	-3.41049	1	343361	47.1058	0.047021	62.31	1	342.03	3743	2	0.103813	5.84299	C32	5.28293	0.133104	0.0804	39.2692	0.0997	1.2	43
300315	2022	0.975661	0.083928	I	1100	0.121954	5.13707	-3.87795	0	163723	1.1507	0.089798	62.31	0	342.03	3743	1	0.074525	5.84299	I	5.28293	0.133104	0.0804	39.2692	0.0142	1.2	43
603267	2022	0.734706	0.212415	C39	1100	0.247981	3.45207	-3.99795	0	24293	43.814	0.373768	62.31	0	342.03	3743	1	0.234432	5.84299	C39	5.28293	0.133104	0.0804	39.2692	0.0103	1.2	43
600905	2022	5.51631	2.7044	D	1100	0.66444	0.907727	-3.98164	1	328396	37.7943	0.387069	62.31	1	342.03	3743	1	0.206867	5.84299	D	5.28293	0.133104	0.0804	39.2692	0.0523	1.2	43
601016	2022	6.69643	3.26988	D	1100	0.621154	1.68669	-3.60526	1	194601	41.1637	0.376986	62.31	0	342.03	3743	1	0.110472	5.84299	D	5.28293	0.133104	0.0804	39.2692	0.0123	1.2	43
688339	2022	2.12238	0.401477	C38	1100	0.273731	2.72749	-3.5532	0	37825	44.8849	-0.315242	62.31	1	342.03	3743	1	0.04269	5.84299	C38	5.28293	0.133104	0.0804	39.2692	0.0477	1.2	43
2462	2022	0.243778	0.042134	F	1100	0.642342	1.43981	-3.86161	1	72092	8.7673	0.024794	62.31	0	342.03	3743	3	0.108388	5.84299	F	5.28293	0.133104	0.0804	39.2692	0.0062	1.2	43
2985	2022	0.292969	0.074678	C37	1100	0.148362	6.34738	-3.9157	0	72431	6.1564	0.471149	62.31	1	342.03	3743	3	0.061438	5.84299	C37	5.28293	0.133104	0.0804	39.2692	0.0092	1.2	43
600968	2022	1.94839	1.39393	B	1100	0.433516	1.56971	-3.6584	1	0	41.5143	0.062737	62.31	1	342.03	3743	1	0.14007	5.84299	B	5.28293	0.133104	0.0804	39.2692	0.4072	1.2	43
688280	2022	1.55379	0.730999	C36	1100	0.468076	1.93559	-3.70402	0	32924	49.41	-0.401219	62.31	1	342.03	3743	1	-0.117295	5.84299	C36	5.28293	0.133104	0.0804	39.2692	0.0078	1.2	43
688568	2022	1.13503	0.338696	I	1100	0.277645	3.22637	-3.79728	1	30147	31.4124	0.181265	62.31	1	342.03	3743	1	0.965809	5.84299	I	5.28293	0.133104	0.0804	39.2692	0.0195	1.2	43
300287	2022	0.916581	0.195143	I	1100	0.458256	1.31621	-3.94533	0	144221	4.8549	-0.312505	62.31	0	342.03	3743	3	-0.10331	5.84299	I	5.28293	0.133104	0.0804	39.2692	0.0101	1.2	43
300958	2022	1.06855	1.19349	N	1100	0.606952	1.53873	-3.74404	1	33590	48.3837	0.077121	62.31	1	342.03	3743	3	0.191668	5.84299	N	5.28293	0.133104	0.0804	39.2692	0.0137	1.2	43
2995	2022	0.541231	0.211382	I	1100	0.268812	3.03854	-3.76477	0	52268	8.4764	0.002364	62.31	0	342.03	3743	2	-0.14029	5.84299	I	5.28293	0.133104	0.0804	39.2692	0.0159	1.2	43
600062	2022	0.875732	0.202092	C27	1100	0.259132	2.37894	-4.11401	1	223465	68.3148	0.148845	62.31	1	342.03	3743	3	0.058971	5.84299	C27	5.28293	0.133104	0.0804	39.2692	0.0477	1.2	43
300289	2022	0.816734	0.179233	C27	1100	0.108489	7.25765	-4.11748	1	94899	65.2426	0.01071	62.31	1	342.03	3743	2	-0.14958	5.84299	C27	5.28293	0.133104	0.0804	39.2692	0.007	1.2	43
2933	2022	0.6538	0.107474	C37	1100	0.175187	6.11446	-4.1056	0	43004	6.1564	-0.361201	62.31	1	342.03	3743	2	-0.001262	5.84299	C37	5.28293	0.133104	0.0804	39.2692	0.0143	1.2	43
300719	2022	0.495663	0.098627	C37	1100	0.2177	4.27047	-3.90803	0	0	3.2154	-0.15045	62.31	1	342.03	3743	3	-0.023679	5.84299	C37	5.28293	0.133104	0.0804	39.2692	0.0085	1.2	43
603533	2022	1.04103	0.1215	I	1100	0.236869	3.76798	-3.70973	0	0	33.1331	0.02711	62.31	0	342.03	3743	2	-0.014451	5.84299	I	5.28293	0.133104	0.0804	39.2692	0.0273	1.2	43
2739	2022	0.321964	0.126834	R	1100	0.72977	0.853665	-3.7247	0	102142	8.9363	-0.18224	62.31	1	342.03	3743	2	-0.084115	5.84299	R	5.28293	0.133104	0.0804	39.2692	0.0294	1.2	43
688520	2022	1.14464	0.138802	C27	1100	1.08852	1.11614	-3.73948	0	50750	62.9638	-0.349577	62.31	1	342.03	3743	1	0.99236	5.84299	C27	5.28293	0.133104	0.0804	39.2692	0.0539	1.2	43
601991	2022	4.63901	1.57573	D	1100	0.749841	0.420674	-3.5697	1	0	35.4283	-0.001543	62.31	1	342.03	3743	2	0.030695	5.84299	D	5.28293	0.133104	0.0804	39.2692	0.0495	1.2	43
600055	2022	0.504215	0.08141	C35	1100	0.104888	8.67008	-4.15796	0	92809	41.0609	0.171732	62.31	1	342.03	3743	3	0.829846	5.84299	C35	5.28293	0.133104	0.0804	39.2692	0.0033	1.2	43
300449	2022	0.501846	0.084445	C39	1100	0.916379	0.643338	-3.63201	0	82788	1.5083	-0.9893	62.31	1	342.03	3743	3	-0.233475	5.84299	C39	5.28293	0.133104	0.0804	39.2692	0.0075	1.2	43
2410	2022	1.05227	0.230455	I	1100	0.41093	1.26684	-3.73151	0	68975	6.7765	0.167289	62.31	1	342.03	3743	2	0.146794	5.84299	I	5.28293	0.133104	0.0804	39.2692	0.039	1.2	43
601868	2022	1.6021	1.16487	E	1100	0.747895	1.1089	-2.47199	1	303789	43.4288	0.037526	62.31	1	342.03	3743	1	0.256189	5.84299	E	5.28293	0.133104	0.0804	39.2692	0.1741	1.2	43
300073	2022	1.95482	0.354322	C38	1100	0.46695	1.85726	-3.91264	1	100780	48.2155	0.119392	62.31	1	342.03	3743	2	0.487956	5.84299	C38	5.28293	0.133104	0.0804	39.2692	0.0191	1.2	43
2350	2022	2.34035	0.908554	C38	1100	0.418603	1.50954	-4.30918	0	101985	42.1362	0.010152	62.31	0	342.03	3743	3	-0.028537	5.84299	C38	5.28293	0.133104	0.0804	39.2692	0.0133	1.2	43
601992	2022	1.18693	0.319928	C30	1100	0.662916	1.31957	-3.15744	1	101031	41.8687	0.030431	62.31	1	342.03	3743	2	-0.016891	5.84299	C30	5.28293	0.133104	0.0804	39.2692	0.0246	1.2	43
601089	2022	1.07903	0.163657	C27	1100	0.264491	3.20262	-4.07627	0	62469	56.7173	0.147095	62.31	0	342.03	3743	1	1.00368	5.84299	C27	5.28293	0.133104	0.0804	39.2692	0.0081	1.2	43
605599	2022	0.28018	0.116012	F	1100	0.378067	2.56668	-4.27789	1	45334	36.1948	0.056108	62.31	0	342.03	3743	3	0.049998	5.84299	F	5.28293	0.133104	0.0804	39.2692	0.0247	1.2	43
3001	2022	0.839864	0.432799	E	1100	0.45174	2.03036	-3.68524	0	42338	11.8045	-0.200243	62.31	0	342.03	3743	1	-0.057385	5.84299	E	5.28293	0.133104	0.0804	39.2692	0.0089	1.2	43
402	2022	0.128235	0.057706	K	1100	0.722819	2.44515	-5.38999	1	99673	5.4718	0.046769	62.31	0	342.03	3743	3	-0.071225	5.84299	K	5.28293	0.133104	0.0804	39.2692	0.049	1.2	43
600206	2022	0.785917	0.190971	C32	1100	0.290297	3.67204	-4.07785	1	194319	43.8245	0.02162	62.31	0	342.03	3743	1	0.131077	5.84299	C32	5.28293	0.133104	0.0804	39.2692	0.0121	1.2	43
601618	2022	1.17608	0.525913	E	1100	0.723414	1.1357	-2.76394	1	250409	43.4288	0.025959	62.31	1	342.03	3743	2	0.077123	5.84299	E	5.28293	0.133104	0.0804	39.2692	0.0429	1.2	43
2066	2022	1.51057	0.394061	C30	1100	0.729974	1.13136	-3.99655	1	70818	44.2032	0.036007	62.31	1	342.03	3743	2	0.133846	5.84299	C30	5.28293	0.133104	0.0804	39.2692	0.0118	1.2	43
300318	2022	1.05232	0.15003	C35	1100	0.405354	1.0154	-3.99412	0	101386	44.2032	-0.160355	62.31	1	342.03	3743	1	0.059072	5.84299	C35	5.28293	0.133104	0.0804	39.2692	0.0084	1.2	43
300674	2022	1.32474	0.204134	I	1100	0.338347	2.5287	-3.79754	0	54997	4.4146	0.062192	62.31	1	342.03	3743	1	0.307014	5.84299	I	5.28293	0.133104	0.0804	39.2692	0.019	1.2	43
300887	2022	1.0361	0.329228	M	1100	0.224611	3.1804	-3.95711	0	43950	35.9166	0.092586	62.31	1	342.03	3743	1	0.647052	5.84299	M	5.28293	0.133104	0.0804	39.2692	0.0285	1.2	43
601101	2022	0.576809	0.929304	B	1100	0.539557	1.67485	-3.82887	1	116461	43.4182	0.310364	62.31	1	342.03	3743	2	0.042886	5.84299	B	5.28293	0.133104	0.0804	39.2692	0.015	1.2	43
600855	2022	1.00616	0.250991	C35	1100	0.529665	1.65278	-4.63482	1	119670	43.814	0.029023	62.31	1	342.03	3743	3	-0.0832	5.84299	C35	5.28293	0.133104	0.0804	39.2692	0.0108	1.2	43
996	2022	0.110034	0.088737	F	1100	0.313229	0.211971	-4.1027	0	88532	5.3819	-0.078784	62.31	0	342.03	3743	3	-0.019799	5.84299	F	5.28293	0.133104	0.0804	39.2692	0.0097	1.2	43
301333	2022	0.650346	0.039759	M	1100	0.152574	6.44728	-3.67232	0	33359	1.1677	0.202169	62.31	1	342.03	3743	1	1.77641	5.84299	M	5.28293	0.133104	0.0804	39.2692	0.0094	1.2	43
300045	2022	0.766204	0.156462	C39	1100	0.241692	3.16375	-3.96775	0	107223	10.8255	-0.342509	62.31	1	342.03	3743	1	0.033521	5.84299	C39	5.28293	0.133104	0.0804	39.2692	0.0076	1.2	43
300928	2022	0.758406	0.208562	M	1100	0.040843	25.0506	-3.4388	0	24905	4.9893	0.053099	62.31	0	342.03	3743	3	0.028326	5.84299	M	5.28293	0.133104	0.0804	39.2692	0.0111	1.2	43
600258	2022	0.323534	0.194924	H	1100	0.583071	0.631946	-3.97134	1	79017	37.2481	-0.146327	62.31	1	342.03	3743	2	-0.057679	5.84299	H	5.28293	0.133104	0.0804	39.2692	0.0168	1.2	43
600658	2022	1.54304	0.2098	K	1100	0.626746	1.30736	-4.51528	1	65933	32.8951	0.13814	62.31	1	342.03	3743	1	-0.018149	5.84299	K	5.28293	0.133104	0.0804	39.2692	0.009	1.2	43
2659	2022	0.253916	0.080449	P	1100	0.306166	2.46719	-4.0678	1	72822	1.4358	-0.52248	62.31	1	342.03	3743	3	-0.068633	5.84299	P	5.28293	0.133104	0.0804	39.2692	0.0074	1.2	43
301085	2022	1.06324	0.160806	F	1100	0.299069	3.30751	-3.65381	0	47383	7.0267	0.060676	62.31	1	342.03	3743	3	0.043199	5.84299	F	5.28293	0.133104	0.0804	39.2692	0.0108	1.2	43
300016	2022	0.586348	0.194573	C27	1100	0.316913	3.89208	-4.34106	0	74700	19.4159	-0.017343	62.31	1	342.03	3743	2	-0.030097	5.84299	C27	5.28293	0.133104	0.0804	39.2692	0.0101	1.2	43
600980	2022	1.41281	0.323389	C39	1100	0.332119	2.22664	-3.98973	1	73984	46.5272	0.107744	62.31	1	342.03	3743	3	0.462415	5.84299	C39	5.28293	0.133104	0.0804	39.2692	0.0029	1.2	43
600008	2022	1.43333	1.2921	D	1100	0.632937	0.837674	-3.69332	1	249642	44.9474	0.222593	62.31	1	342.03	3743	3	-0.021895	5.84299	D	5.28293	0.133104	0.0804	39.2692	0.0074	1.2	43
601698	2022	0.868495	0.175119	I	1100	0.143892	4.38904	-3.90776	1	68549	38.2978	0.283812	62.31	0	342.03	3743	1	0.173736	5.84299	I	5.28293	0.133104	0.0804	39.2692	0.008	1.2	43
2701	2022	0.870532	0.263938	C33	1100	0.504668	1.16025	-4.09876	0	79134	46.5272	0.057515	62.31	1	342.03	3743	2	0.023066	5.84299	C33	5.28293	0.133104	0.0804	39.2692	0.0219	1.2	43
300662	2022	0.652238	0.088942	L	1100	0.346083	2.54405	-3.83297	0	0	1.5773	0.04615	62.31	1	342.03	3743	2	0.10622	5.84299	L	5.28293	0.133104	0.0804	39.2692	0.0246	1.2	43
300200	2022	1.22397	0.400692	C26	1100	0.148956	3.87752	-4.04893	0	68579	13.1693	0.158273	62.31	0	342.03	3743	2	0.078994	5.84299	C26	5.28293	0.133104	0.0804	39.2692	0.0077	1.2	43
300846	2022	0.616395	0.120801	I	1100	0.435792	1.06346	-3.80411	0	53631	4.7722	-0.150938	62.31	1	342.03	3743	1	0.386338	5.84299	I	5.28293	0.133104	0.0804	39.2692	0.0203	1.2	43
600288	2022	0.864603	0.118574	C39	1100	0.384435	1.87671	-4.11165	0	90360	39.7209	0.030434	62.31	0	342.03	3743	1	0.016682	5.84299	C39	5.28293	0.133104	0.0804	39.2692	0.0143	1.2	43
65	2022	0.747394	0.370269	E	1100	0.612401	1.6174	-4.5897	1	105065	8.431	0.071047	62.31	1	342.03	3743	1	0.141475	5.84299	E	5.28293	0.133104	0.0804	39.2692	0.0608	1.2	43
605	2022	0.812042	0.522381	D	1100	0.675001	0.698743	-4.19011	1	73818	8.4144	0.027285	62.31	0	342.03	3743	1	0.036237	5.84299	D	5.28293	0.133104	0.0804	39.2692	0.0037	1.2	43
603888	2022	0.552793	0.146523	I	1100	0.366683	3.19522	-4.03795	1	101890	31.4124	0.118113	62.31	1	342.03	3743	2	0.071896	5.84299	I	5.28293	0.133104	0.0804	39.2692	0.2115	1.2	43
2755	2022	0.899823	0.20712	C27	1100	0.117453	6.60437	-3.74986	0	58070	24.7668	-0.138859	62.31	1	342.03	3743	1	-0.08333	5.84299	C27	5.28293	0.133104	0.0804	39.2692	0.009	1.2	43
300070	2022	3.21974	1.42958	N	1100	0.594688	1.00507	-3.70197	1	127763	44.3715	0.111354	62.31	1	342.03	3743	3	0.025669	5.84299	N	5.28293	0.133104	0.0804	39.2692	0.0306	1.2	43
603871	2022	0.239223	0.097642	G	1100	0.21094	2.49428	-3.83795	0	24810	32.5721	0.165863	62.31	1	342.03	3743	2	0.175625	5.84299	G	5.28293	0.133104	0.0804	39.2692	0.0072	1.2	43
300150	2022	0.673468	0.134694	I	1100	0.228697	3.687	-4.03652	0	62779	36.397	-0.567217	62.31	0	342.03	3743	2	-0.183865	5.84299	I	5.28293	0.133104	0.0804	39.2692	0.0032	1.2	43
603098	2022	1.97428	0.938819	E	1100	0.6352	1.53467	-3.99301	0	0	45.1074	0.008844	62.31	1	342.03	3743	1	0.416707	5.84299	E	5.28293	0.133104	0.0804	39.2692	0.0118	1.2	43
300785	2022	1.10582	0.162887	I	1100	0.203305	4.33352	-3.56741	0	60686	6.4928	0.081982	62.31	1	342.03	3743	3	0.016523	5.84299	I	5.28293	0.133104	0.0804	39.2692	0.2591	1.2	43
600100	2022	2.18377	1.01694	C39	1100	0.631154	0.937438	-3.92462	1	113086	45.4682	-0.023144	62.31	0	342.03	3743	3	-0.12382	5.84299	C39	5.28293	0.133104	0.0804	39.2692	0.0587	1.2	43
603698	2022	1.23892	0.560276	M	1100	0.352849	2.25185	-3.75766	1	56716	41.5309	0.070032	62.31	0	342.03	3743	2	0.068858	5.84299	M	5.28293	0.133104	0.0804	39.2692	0.0142	1.2	43
2371	2022	0.680966	0.170835	C35	1100	0.530358	1.97316	-3.81036	1	131089	9.0188	0.195223	62.31	1	342.03	3743	1	0.370218	5.84299	C35	5.28293	0.133104	0.0804	39.2692	0.0139	1.2	43
300081	2022	0.639545	0.114545	M	1100	0.219056	2.32011	-3.96223	0	141621	4.9893	-1.61975	62.31	1	342.03	3743	2	-0.174228	5.84299	M	5.28293	0.133104	0.0804	39.2692	0.0063	1.2	43
300048	2022	1.5023	0.559415	C38	1100	0.314303	2.19562	-3.90033	0	83321	7.8845	0.03371	62.31	1	342.03	3743	2	0.118018	5.84299	C38	5.28293	0.133104	0.0804	39.2692	0.0057	1.2	43
600536	2022	0.730816	0.140909	I	1100	0.653529	1.26244	-4.01879	1	175537	36.0207	0.025779	62.31	0	342.03	3743	1	-0.058959	5.84299	I	5.28293	0.133104	0.0804	39.2692	0.0119	1.2	43
688687	2022	0.925908	0.128324	C27	1100	0.238914	3.74595	-3.68548	0	32760	68.8399	0.091797	62.31	1	342.03	3743	2	0.014688	5.84299	C27	5.28293	0.133104	0.0804	39.2692	0.0193	1.2	43
688432	2022	0.769978	0.194363	C39	1100	0.113736	12.2287	-3.99781	0	16628	48.2155	0.365406	62.31	1	342.03	3743	1	0.667495	5.84299	C39	5.28293	0.133104	0.0804	39.2692	0.005	1.2	43
151	2022	0.539452	0.289855	F	1100	0.732907	1.14599	-4.07703	1	129535	32.4235	-0.123073	62.31	1	342.03	3743	2	0.238638	5.84299	F	5.28293	0.133104	0.0804	39.2692	0.0081	1.2	43
300002	2022	0.845064	0.202033	I	1100	0.166397	2.94471	-3.99754	0	161688	1.1507	0.129529	62.31	1	342.03	3743	3	0.108561	5.84299	I	5.28293	0.133104	0.0804	39.2692	0.0097	1.2	43
2392	2022	1.63422	0.415272	C30	1100	0.343441	2.22346	-4.03229	0	67667	44.2032	0.058229	62.31	1	342.03	3743	2	0.109597	5.84299	C30	5.28293	0.133104	0.0804	39.2692	0.007	1.2	43
600578	2022	2.53267	0.961364	D	1100	0.65271	0.490215	-3.70635	1	91516	43.0017	0.038639	62.31	0	342.03	3743	2	0.024954	5.84299	D	5.28293	0.133104	0.0804	39.2692	0.0105	1.2	43
601186	2022	0.656455	0.323418	E	1100	0.746701	1.08069	-2.377	1	189481	43.4288	0.034116	62.31	0	342.03	3743	1	0.126375	5.84299	E	5.28293	0.133104	0.0804	39.2692	0.3075	1.2	43
601949	2022	0.312389	0.088891	R	1100	0.379949	2.0149	-3.55173	1	31012	37.0443	0.11793	62.31	1	342.03	3743	2	0.025012	5.84299	R	5.28293	0.133104	0.0804	39.2692	0.1528	1.2	43
688078	2022	0.876944	0.249685	I	1100	0.190974	4.82808	-3.80486	0	22121	35.0339	0.244239	62.31	1	342.03	3743	3	0.156811	5.84299	I	5.28293	0.133104	0.0804	39.2692	0.0095	1.2	43
600657	2022	0.310763	0.142906	K	1100	0.716119	1.81415	-4.33602	1	109542	36.7519	0.07211	62.31	0	342.03	3743	1	0.017077	5.84299	K	5.28293	0.133104	0.0804	39.2692	0.0783	1.2	43
600166	2022	1.21508	0.644094	C36	1100	0.716847	0.782785	-3.98607	1	246046	49.5078	0.002102	62.31	1	342.03	3743	1	-0.006469	5.84299	C36	5.28293	0.133104	0.0804	39.2692	0.0922	1.2	43
601668	2022	0.998769	0.32256	E	1100	0.743531	1.31168	-2.09361	1	272567	39.627	0.042205	62.31	1	342.03	3743	1	0.110815	5.84299	E	5.28293	0.133104	0.0804	39.2692	0.0595	1.2	43
600859	2022	0.199699	0.160774	F	1100	0.448962	1.62415	-4.15832	1	56700	43.3856	0.049888	62.31	1	342.03	3743	2	-0.075567	5.84299	F	5.28293	0.133104	0.0804	39.2692	0.0694	1.2	43
2612	2022	0.311899	0.111813	C18	1100	0.491177	0.88812	-3.7941	0	88307	77.2019	0.013008	62.31	1	342.03	3743	2	0.037879	5.84299	C18	5.28293	0.133104	0.0804	39.2692	0.0173	1.2	43
300166	2022	1.14533	0.284384	I	1100	0.189379	3.34149	-4.15014	0	208329	4.4146	-0.1841	62.31	0	342.03	3743	2	-0.064824	5.84299	I	5.28293	0.133104	0.0804	39.2692	0.0142	1.2	43
2599	2022	1.05152	0.143522	C23	1100	0.466159	1.14181	-4.01918	0	89262	13.5398	0.009037	62.31	0	342.03	3743	2	0.043649	5.84299	C23	5.28293	0.133104	0.0804	39.2692	0.0114	1.2	43
603859	2022	1.10468	0.212733	M	1100	0.184215	3.58323	-3.78625	0	0	34.1726	0.205813	62.31	1	342.03	3743	2	0.086288	5.84299	M	5.28293	0.133104	0.0804	39.2692	0.0063	1.2	43
2368	2022	1.4253	0.186526	I	1100	0.716712	1.17398	-3.90578	1	73413	10.0212	0.041206	62.31	1	342.03	3743	2	-0.073098	5.84299	I	5.28293	0.133104	0.0804	39.2692	0.0115	1.2	43
688047	2022	0.980906	0.303666	C39	1100	0.109382	10.4246	-3.71645	0	51887	46.5272	0.022791	62.31	1	342.03	3743	1	1.19572	5.84299	C39	5.28293	0.133104	0.0804	39.2692	0.0308	1.2	43
301175	2022	1.83479	0.693829	N	1100	0.468425	2.24062	-3.5561	1	78524	43.037	0.186727	62.31	0	342.03	3743	1	0.424089	5.84299	N	5.28293	0.133104	0.0804	39.2692	0.0068	1.2	43
600560	2022	0.776345	0.228882	C35	1100	0.54009	1.52634	-4.03607	1	85318	43.814	0.069904	62.31	0	342.03	3743	2	-0.016317	5.84299	C35	5.28293	0.133104	0.0804	39.2692	0.0029	1.2	43
601888	2022	0.394467	0.215642	L	1100	0.28693	3.27256	-3.41199	1	162420	40.4509	0.139979	62.31	1	342.03	3743	1	0.368352	5.84299	L	5.28293	0.133104	0.0804	39.2692	0.0251	1.2	43
300541	2022	0.647021	0.180921	I	1100	0.499042	1.82157	-4.0143	0	119810	4.4146	0.042429	62.31	1	342.03	3743	3	0.062179	5.84299	I	5.28293	0.133104	0.0804	39.2692	0.0092	1.2	43
600376	2022	0.167205	0.073032	K	1100	0.759134	2.17095	-3.64138	1	67617	32.8951	0.0358	62.31	1	342.03	3743	3	-0.113309	5.84299	K	5.28293	0.133104	0.0804	39.2692	0.0755	1.2	43
601908	2022	3.34137	1.15843	C35	1100	0.495843	1.69166	-3.86857	0	137747	45.3637	0.044295	62.31	1	342.03	3743	3	0.018776	5.84299	C35	5.28293	0.133104	0.0804	39.2692	0.0209	1.2	43
688056	2022	0.684828	0.221339	C40	1100	0.140248	5.95848	-3.83351	0	21009	82.6082	0.144465	62.31	1	342.03	3743	2	0.077376	5.84299	C40	5.28293	0.133104	0.0804	39.2692	0.0083	1.2	43
601226	2022	3.46048	1.41296	M	1100	0.611938	1.18358	-3.69302	1	71647	45.6291	0.046105	62.31	0	342.03	3743	3	0.058161	5.84299	M	5.28293	0.133104	0.0804	39.2692	0.0072	1.2	43
2051	2022	0.914483	0.492068	E	1100	0.492131	1.79604	-3.91098	1	113991	43.4288	0.04629	62.31	1	342.03	3743	2	-0.008856	5.84299	E	5.28293	0.133104	0.0804	39.2692	0.0231	1.2	43
300302	2022	1.22779	0.147645	I	1100	0.203635	3.25983	-4.07308	0	64435	1.1507	-0.053916	62.31	1	342.03	3743	1	0.047074	5.84299	I	5.28293	0.133104	0.0804	39.2692	0.0052	1.2	43
600372	2022	0.494091	0.148	C37	1100	0.555523	1.51751	-3.95595	1	120117	46.7345	0.082869	62.31	1	342.03	3743	1	0.081478	5.84299	C37	5.28293	0.133104	0.0804	39.2692	0.0079	1.2	43
725	2022	1.32813	0.31851	C39	1100	0.519601	1.66022	-3.49318	1	608154	44.8717	-0.000139	62.31	0	342.03	3743	2	-0.064837	5.84299	C39	5.28293	0.133104	0.0804	39.2692	0.0742	1.2	43
2819	2022	0.754306	0.212149	F	1100	0.256064	3.29277	-4.03794	1	48085	7.0096	0.290993	62.31	1	342.03	3743	3	-0.022714	5.84299	F	5.28293	0.133104	0.0804	39.2692	0.0086	1.2	43
605178	2022	0.546433	0.194959	E	1100	0.221654	4.0427	-3.84907	0	27682	36.2308	-0.692193	62.31	0	342.03	3743	3	-0.116236	5.84299	E	5.28293	0.133104	0.0804	39.2692	0.0113	1.2	43
688058	2022	0.783879	0.299547	I	1100	0.060033	16.3857	-3.58331	0	23042	36.6413	-0.147285	62.31	0	342.03	3743	3	-0.095027	5.84299	I	5.28293	0.133104	0.0804	39.2692	0.02	1.2	43
600386	2022	0.993297	0.495303	F	1100	0.574982	1.18828	-4.0774	1	75506	46.8033	0.044333	62.31	0	342.03	3743	2	0.072163	5.84299	F	5.28293	0.133104	0.0804	39.2692	0.0034	1.2	43
601800	2022	0.657854	0.256876	E	1100	0.718016	0.931822	-2.42104	1	183480	39.5855	0.042962	62.31	1	342.03	3743	1	0.086648	5.84299	E	5.28293	0.133104	0.0804	39.2692	0.1654	1.2	43
300773	2022	0.781135	0.092892	I	1100	0.679175	0.925035	-3.81785	0	83130	2.4951	0.014572	62.31	0	342.03	3743	1	-0.111308	5.84299	I	5.28293	0.133104	0.0804	39.2692	0.0518	1.2	43
301080	2022	0.957442	0.1377	M	1100	0.061131	21.2733	-3.61948	0	40694	8.3724	0.456242	62.31	1	342.03	3743	2	0.075123	5.84299	M	5.28293	0.133104	0.0804	39.2692	0.0208	1.2	43
2362	2022	1.06186	0.152364	C39	1100	0.217059	3.90721	-3.7984	0	80729	9.5539	-0.124006	62.31	1	342.03	3743	1	-0.078954	5.84299	C39	5.28293	0.133104	0.0804	39.2692	0.0169	1.2	43
2987	2022	0.491519	0.195162	I	1100	0.176991	5.73745	-3.65875	0	66976	9.3804	0.076584	62.31	1	342.03	3743	2	0.116981	5.84299	I	5.28293	0.133104	0.0804	39.2692	0.0212	1.2	43
688253	2022	0.72558	0.132339	C27	1100	0.130362	7.14695	-3.75513	0	26083	51.9155	0.37651	62.31	1	342.03	3743	1	1.43469	5.84299	C27	5.28293	0.133104	0.0804	39.2692	0.0141	1.2	43
969	2022	1.53505	0.448592	C33	1100	0.42623	1.67585	-4.09525	1	118137	5.6423	0.042165	62.31	1	342.03	3743	2	0.076091	5.84299	C33	5.28293	0.133104	0.0804	39.2692	0.0103	1.2	43
688338	2022	0.77403	0.115743	C27	1100	0.066652	13.1155	-3.85763	0	22092	58.162	0.515185	62.31	0	342.03	3743	2	0.086446	5.84299	C27	5.28293	0.133104	0.0804	39.2692	0.0126	1.2	43
601588	2022	0.282027	0.194226	K	1100	0.762788	1.73649	-3.87904	1	135050	40.6168	-0.111973	62.31	0	342.03	3743	2	-0.155884	5.84299	K	5.28293	0.133104	0.0804	39.2692	0.0212	1.2	43
600916	2022	0.463412	0.207458	F	1100	0.397967	2.5232	-3.61101	1	0	43.3856	0.018245	62.31	1	342.03	3743	2	0.055364	5.84299	F	5.28293	0.133104	0.0804	39.2692	0.2038	1.2	43
601068	2022	0.600783	0.205748	E	1100	0.779389	1.23275	-3.71052	1	73222	4.6387	0.012599	62.31	1	342.03	3743	1	-0.19441	5.84299	E	5.28293	0.133104	0.0804	39.2692	0.0376	1.2	43
688356	2022	1.35353	0.218311	C26	1100	0.05973	11.668	-3.91396	0	19618	62.0683	0.514322	62.31	1	342.03	3743	2	0.18287	5.84299	C26	5.28293	0.133104	0.0804	39.2692	0.0132	1.2	43
688229	2022	0.626365	0.189534	I	1100	0.079769	10.7034	-3.5461	0	15778	33.0198	-0.89433	62.31	0	342.03	3743	3	-0.128736	5.84299	I	5.28293	0.133104	0.0804	39.2692	0.0087	1.2	43
600588	2022	0.91838	0.333573	I	1100	0.468564	1.29379	-4.14155	0	199604	33.2061	0.027118	62.31	0	342.03	3743	1	0.359261	5.84299	I	5.28293	0.133104	0.0804	39.2692	0.0543	1.2	43
688369	2022	0.916123	0.339225	I	1100	0.247966	3.55536	-3.91548	0	16222	35.0339	0.0928	62.31	1	342.03	3743	3	-0.057759	5.84299	I	5.28293	0.133104	0.0804	39.2692	0.018	1.2	43
600900	2022	1.63023	0.765291	D	1100	0.401854	0.291705	-3.22495	1	199173	34.1426	0.517399	62.31	0	342.03	3743	2	-0.003941	5.84299	D	5.28293	0.133104	0.0804	39.2692	0.051	1.2	43
603970	2022	0.607843	0.098039	F	1100	0.762249	1.29084	-3.67672	0	23818	34.1026	0.027772	62.31	1	342.03	3743	2	0.316832	5.84299	F	5.28293	0.133104	0.0804	39.2692	0.0078	1.2	43
300324	2022	1.29026	0.228548	I	1100	0.400198	1.795	-4.15698	0	0	13.2249	-0.232258	62.31	1	342.03	3743	3	-0.08769	5.84299	I	5.28293	0.133104	0.0804	39.2692	0.0073	1.2	43
300034	2022	0.796276	0.127404	C32	1100	0.462709	1.92883	-3.95661	1	72669	10.8255	0.147565	62.31	0	342.03	3743	1	0.239866	5.84299	C32	5.28293	0.133104	0.0804	39.2692	0.0071	1.2	43
860	2022	0.496973	0.229566	C15	1100	0.650214	1.46781	-4.04001	1	140862	23.2407	-0.032019	62.31	0	342.03	3743	2	0.044502	5.84299	C15	5.28293	0.133104	0.0804	39.2692	0.0269	1.2	43
600299	2022	0.794507	0.429401	C27	1100	0.299417	1.60216	-3.99383	1	69358	74.1909	0.10342	62.31	1	342.03	3743	2	0.020928	5.84299	C27	5.28293	0.133104	0.0804	39.2692	0.0028	1.2	43
300774	2022	1.2382	0.35871	N	1100	0.394029	1.68402	-3.85438	0	42845	45.4323	0.040844	62.31	1	342.03	3743	1	0.260976	5.84299	N	5.28293	0.133104	0.0804	39.2692	0.0087	1.2	43
2306	2022	0.549478	0.211338	I	1100	0.674284	1.26643	-3.61451	0	118101	8.2591	-0.174545	62.31	1	342.03	3743	3	0.070117	5.84299	I	5.28293	0.133104	0.0804	39.2692	0.0078	1.2	43
688658	2022	1.28153	0.270909	C27	1100	0.33476	2.05405	-3.99722	0	40370	68.3148	0.078808	62.31	1	342.03	3743	3	0.049184	5.84299	C27	5.28293	0.133104	0.0804	39.2692	0.0162	1.2	43
2542	2022	0.353399	0.120477	E	1100	0.647295	1.27686	-3.98824	1	125369	12.1912	-0.359657	62.31	0	342.03	3743	2	-0.164499	5.84299	E	5.28293	0.133104	0.0804	39.2692	0.0155	1.2	43
688722	2022	0.852407	0.208271	C28	1100	0.165902	4.3662	-4.00941	1	32073	71.4891	0.325321	62.31	1	342.03	3743	3	0.363849	5.84299	C28	5.28293	0.133104	0.0804	39.2692	0.0084	1.2	43
600582	2022	1.31933	0.636572	C35	1100	0.423221	1.95765	-3.84672	1	105341	44.4603	0.114677	62.31	0	342.03	3743	2	0.029939	5.84299	C35	5.28293	0.133104	0.0804	39.2692	0.0111	1.2	43
2385	2022	1.94112	0.116411	C13	1100	0.58277	0.932318	-3.62209	0	189822	86.9299	0.011613	62.31	1	342.03	3743	1	0.159124	5.84299	C13	5.28293	0.133104	0.0804	39.2692	0.0675	1.2	43
301269	2022	0.85301	0.123327	I	1100	0.13781	9.38977	-3.67793	0	81703	1.1507	0.234993	62.31	1	342.03	3743	1	1.99497	5.84299	I	5.28293	0.133104	0.0804	39.2692	0.0496	1.2	43
300191	2022	0.408571	0.306428	B	1100	0.363843	1.64141	-3.87719	0	0	8.885	0.128229	62.31	1	342.03	3743	1	0.244686	5.84299	B	5.28293	0.133104	0.0804	39.2692	0.0062	1.2	43
688466	2022	1.5326	0.925002	N	1100	0.403308	2.15797	-3.83081	0	15289	48.3324	0.134724	62.31	1	342.03	3743	2	0.102371	5.84299	N	5.28293	0.133104	0.0804	39.2692	0.0051	1.2	43
600489	2022	0.708385	0.324775	B	1100	0.424304	1.32963	-3.82556	1	242964	43.4182	0.052838	62.31	0	342.03	3743	2	0.021226	5.84299	B	5.28293	0.133104	0.0804	39.2692	0.0091	1.2	43
300736	2022	0.454856	0.097469	O	1100	0.35712	2.11851	-3.28919	0	21543	0	-0.146397	62.31	1	342.03	3743	3	-0.190892	5.84299	O	5.28293	0.133104	0.0804	39.2692	0.0066	1.2	43
2713	2022	0.56685	0.139136	E	1100	0.910739	0.50271	-4.18765	0	58004	10.2315	-0.356337	62.31	1	342.03	3743	1	-0.129618	5.84299	E	5.28293	0.133104	0.0804	39.2692	0.0176	1.2	43
600429	2022	0.547002	0.162075	C14	1100	0.564979	0.98354	-4.11662	1	72075	86.7138	0.011431	62.31	1	342.03	3743	1	0.11739	5.84299	C14	5.28293	0.133104	0.0804	39.2692	0.028	1.2	43
688050	2022	0.824094	0.154147	C35	1100	0.144492	7.18512	-3.60663	0	32614	43.814	0.447398	62.31	1	342.03	3743	2	0.096137	5.84299	C35	5.28293	0.133104	0.0804	39.2692	0.0351	1.2	43
600161	2022	0.731041	0.232213	C27	1100	0.122433	6.28222	-4.08326	1	116966	68.3148	0.336074	62.31	1	342.03	3743	2	0.117734	5.84299	C27	5.28293	0.133104	0.0804	39.2692	0.014	1.2	43
300213	2022	1.05223	0.357134	C39	1100	0.262988	2.55552	-4.22486	0	82417	12.5326	0.048201	62.31	1	342.03	3743	2	0.00094	5.84299	C39	5.28293	0.133104	0.0804	39.2692	0.0069	1.2	43
688244	2022	0.866416	0.221958	I	1100	0.108082	9.14682	-3.54167	0	9765	31.4124	0.173141	62.31	0	342.03	3743	1	0.928891	5.84299	I	5.28293	0.133104	0.0804	39.2692	0.0046	1.2	43
603060	2022	0.927181	0.361968	M	1100	0.451716	1.33317	-4.67653	1	44165	44.8455	0.143428	62.31	1	342.03	3743	1	0.147986	5.84299	M	5.28293	0.133104	0.0804	39.2692	0.0135	1.2	43
300860	2022	0.45344	0.073212	R	1100	0.162488	6.11172	-3.95373	0	46978	1.6247	0.029686	62.31	1	342.03	3743	3	-0.006654	5.84299	R	5.28293	0.133104	0.0804	39.2692	0.0125	1.2	43
688569	2022	0.70074	0.143696	C37	1100	0.179699	4.34025	-3.79056	1	9092	48.2155	0.233662	62.31	1	342.03	3743	2	0.056861	5.84299	C37	5.28293	0.133104	0.0804	39.2692	0.0075	1.2	43
688456	2022	0.839711	0.255868	C33	1100	0.222717	3.58417	-3.80689	1	27150	48.2155	0.018784	62.31	1	342.03	3743	3	0.025196	5.84299	C33	5.28293	0.133104	0.0804	39.2692	0.006	1.2	43
600246	2022	0.419309	0.214896	K	1100	0.328861	2.7485	-4.10293	0	93245	32.8951	-0.95125	62.31	1	342.03	3743	2	-0.123491	5.84299	K	5.28293	0.133104	0.0804	39.2692	0.0124	1.2	43
300229	2022	0.878395	0.159868	I	1100	0.305438	3.00038	-4.31395	0	94792	4.7722	0.15397	62.31	1	342.03	3743	2	0.042343	5.84299	I	5.28293	0.133104	0.0804	39.2692	0.0108	1.2	43
600511	2022	0.449226	0.136801	F	1100	0.464371	2.02237	-3.94985	1	150944	35.8089	0.059231	62.31	0	342.03	3743	2	0.077671	5.84299	F	5.28293	0.133104	0.0804	39.2692	0.0175	1.2	43
300157	2022	0.902289	0.695423	B	1100	0.847522	0.662238	-3.64638	0	138912	43.4814	-0.111506	62.31	0	342.03	3743	2	0.045891	5.84299	B	5.28293	0.133104	0.0804	39.2692	0.017	1.2	43
600962	2022	0.441593	0.214829	C15	1100	0.60459	1.10806	-3.96759	1	82158	82.706	0.06006	62.31	0	342.03	3743	2	-0.021036	5.84299	C15	5.28293	0.133104	0.0804	39.2692	0.0035	1.2	43
600743	2022	0.16076	0.118058	K	1100	0.858687	1.51272	-4.16237	1	91153	36.7519	-0.431361	62.31	0	342.03	3743	3	-0.209512	5.84299	K	5.28293	0.133104	0.0804	39.2692	0.0248	1.2	43
600886	2022	3.649	1.38254	D	1100	0.637472	0.521016	-3.82663	1	92662	35.4283	0.186408	62.31	0	342.03	3743	2	0.069955	5.84299	D	5.28293	0.133104	0.0804	39.2692	0.0146	1.2	43
300117	2022	1.62043	0.738171	E	1100	0.994367	0.753577	-4.55702	0	123640	12.1912	-0.058202	62.31	1	342.03	3743	2	0.009607	5.84299	E	5.28293	0.133104	0.0804	39.2692	0.0152	1.2	43
2780	2022	0.390054	0.116087	F	1100	0.361452	1.97534	-3.88874	0	52487	8.8336	-0.064037	62.31	1	342.03	3743	3	0.058719	5.84299	F	5.28293	0.133104	0.0804	39.2692	0.0118	1.2	43
301169	2022	0.514939	0.147508	L	1100	0.207233	4.45747	-3.41328	0	36995	1.5773	-0.034943	62.31	1	342.03	3743	2	0.010969	5.84299	L	5.28293	0.133104	0.0804	39.2692	0.0222	1.2	43
601126	2022	1.5152	0.642374	C38	1100	0.52105	1.72145	-4.26836	0	84256	43.814	0.125378	62.31	1	342.03	3743	2	0.146593	5.84299	C38	5.28293	0.133104	0.0804	39.2692	0.0135	1.2	43
300296	2022	0.978368	0.17	C39	1100	0.451517	1.92982	-4.19155	0	112800	47.289	0.045206	62.31	1	342.03	3743	2	-0.060295	5.84299	C39	5.28293	0.133104	0.0804	39.2692	0.0416	1.2	43
2658	2022	1.2453	0.940801	C40	1100	0.229482	3.78326	-3.99031	0	74491	17.5704	0.216419	62.31	1	342.03	3743	3	0.005951	5.84299	C40	5.28293	0.133104	0.0804	39.2692	0.0057	1.2	43
600313	2022	0.981837	0.197133	A	1100	0.35515	2.2551	-4.07472	1	300672	36.502	0.038862	62.31	0	342.03	3743	3	0.190491	5.84299	A	5.28293	0.133104	0.0804	39.2692	0.0347	1.2	43
300552	2022	1.07041	0.168909	I	1100	0.210719	3.67528	-4.26992	0	71149	6.3179	-0.057059	62.31	1	342.03	3743	3	0.029399	5.84299	I	5.28293	0.133104	0.0804	39.2692	0.0137	1.2	43
2148	2022	0.534646	0.103224	I	1100	0.090535	7.22847	-3.91502	0	124945	1.1507	0.088189	62.31	1	342.03	3743	2	0.010582	5.84299	I	5.28293	0.133104	0.0804	39.2692	0.0066	1.2	43
600118	2022	1.17042	0.116809	C39	1100	0.407597	1.95721	-4.11842	1	177791	39.7209	0.041093	62.31	1	342.03	3743	2	0.049526	5.84299	C39	5.28293	0.133104	0.0804	39.2692	0.0052	1.2	43
601669	2022	2.6462	0.768116	E	1100	0.768917	0.87983	-2.4769	1	240068	43.4288	0.033334	62.31	0	342.03	3743	1	0.078945	5.84299	E	5.28293	0.133104	0.0804	39.2692	0.1752	1.2	43
688051	2022	1.89996	0.609902	I	1100	0.305852	2.12975	-3.68871	0	32332	43.3463	-1.09454	62.31	1	342.03	3743	3	-0.202768	5.84299	I	5.28293	0.133104	0.0804	39.2692	0.0109	1.2	43
2065	2022	1.28229	0.17159	I	1100	0.483621	1.79864	-3.86889	0	152197	35.0339	0.035876	62.31	1	342.03	3743	1	0.054814	5.84299	I	5.28293	0.133104	0.0804	39.2692	0.0161	1.2	43
300810	2022	0.856276	0.109434	I	1100	0.113556	7.8529	-3.73985	0	37832	31.4124	0.06755	62.31	0	342.03	3743	1	0.046316	5.84299	I	5.28293	0.133104	0.0804	39.2692	0.0068	1.2	43
609	2022	0.397787	0.059818	S	1100	0.752266	1.7115	-4.28865	0	81294	1.6254	-0.60523	62.31	0	342.03	3743	3	-0.208526	5.84299	S	5.28293	0.133104	0.0804	39.2692	0.0079	1.2	43
300477	2022	2.13664	0.595323	C38	1100	0.588835	1.15966	-4.1535	0	119288	20.043	0.011801	62.31	1	342.03	3743	1	0.424737	5.84299	C38	5.28293	0.133104	0.0804	39.2692	0.0136	1.2	43
1213	2022	0.299234	0.134402	G	1100	0.079038	6.51795	-3.84207	1	72042	5.3031	0.056191	62.31	1	342.03	3743	2	0.01888	5.84299	G	5.28293	0.133104	0.0804	39.2692	0.0153	1.2	43
600050	2022	0.720203	0.189418	I	1100	0.461329	0.589832	-3.00445	1	363744	37.0395	0.057478	62.31	1	342.03	3743	2	0.086641	5.84299	I	5.28293	0.133104	0.0804	39.2692	0.0529	1.2	43
688316	2022	0.77843	0.212299	I	1100	0.450353	1.4339	-3.35504	0	20560	35.0339	-0.773555	62.31	1	342.03	3743	3	-0.349504	5.84299	I	5.28293	0.133104	0.0804	39.2692	0.008	1.2	43
300332	2022	1.12751	1.3658	D	1100	0.550979	0.806802	-3.74412	0	56946	39.6825	0.141376	62.31	1	342.03	3743	1	0.122769	5.84299	D	5.28293	0.133104	0.0804	39.2692	0.0071	1.2	43
300065	2022	1.57828	0.1989	C39	1100	0.255815	3.08265	-3.97658	0	102457	10.8255	-1.12357	62.31	1	342.03	3743	1	-0.087924	5.84299	C39	5.28293	0.133104	0.0804	39.2692	0.0117	1.2	43
301367	2022	0.725912	0.106095	C35	1100	0.106033	9.84499	-3.9831	0	20185	1.5083	0.3079	62.31	1	342.03	3743	1	3.69363	5.84299	C35	5.28293	0.133104	0.0804	39.2692	0.0059	1.2	43
600410	2022	0.749877	0.27627	I	1100	0.404879	1.29894	-4.50785	0	142882	31.4124	-0.089957	62.31	1	342.03	3743	3	-0.036733	5.84299	I	5.28293	0.133104	0.0804	39.2692	0.0098	1.2	43
301270	2022	0.939828	0.067296	I	1100	0.048682	16.8193	-4.2174	0	33595	4.7722	0.287266	62.31	1	342.03	3743	1	1.23568	5.84299	I	5.28293	0.133104	0.0804	39.2692	0.0086	1.2	43
603598	2022	0.463204	0.128838	L	1100	0.894929	1.07118	-3.76112	0	70193	36.9976	-0.022758	62.31	0	342.03	3743	2	-0.188251	5.84299	L	5.28293	0.133104	0.0804	39.2692	0.0132	1.2	43
601718	2022	0.65588	0.247584	C18	1100	0.38452	1.8826	-3.5597	1	147664	75.3699	0.015819	62.31	1	342.03	3743	3	-0.022183	5.84299	C18	5.28293	0.133104	0.0804	39.2692	0.0134	1.2	43
688201	2022	0.913783	0.164405	I	1100	0.132415	4.26888	-3.91634	0	30456	34.6763	0.254847	62.31	0	342.03	3743	3	0.099381	5.84299	I	5.28293	0.133104	0.0804	39.2692	0.0144	1.2	43
2153	2022	0.831465	0.193498	I	1100	0.147267	4.35581	-4.10254	0	58832	8.0361	-0.279512	62.31	1	342.03	3743	3	-0.086822	5.84299	I	5.28293	0.133104	0.0804	39.2692	0.0083	1.2	43
300851	2022	0.694054	0.100198	I	1100	0.08891	10.2846	-3.91906	0	25096	3.0906	0.116701	62.31	1	342.03	3743	2	-0.018341	5.84299	I	5.28293	0.133104	0.0804	39.2692	0.0051	1.2	43
688066	2022	0.761363	0.259676	I	1100	0.546063	2.39711	-3.71729	0	31330	33.334	0.113067	62.31	0	342.03	3743	1	0.722413	5.84299	I	5.28293	0.133104	0.0804	39.2692	0.0526	1.2	43
601390	2022	0.677597	0.281683	E	1100	0.737746	1.02885	-2.34913	1	270456	42.9911	0.037385	62.31	1	342.03	3743	1	0.184648	5.84299	E	5.28293	0.133104	0.0804	39.2692	0.1813	1.2	43
605069	2022	1.76851	1.61953	N	1100	0.616886	1.49546	-4.15584	0	33879	40.6896	-0.962898	62.31	1	342.03	3743	3	-0.064895	5.84299	N	5.28293	0.133104	0.0804	39.2692	0.0077	1.2	43
688198	2022	0.771388	0.140252	C35	1100	0.067963	11.4508	-3.74162	0	17714	44.1927	0.363928	62.31	1	342.03	3743	2	0.144239	5.84299	C35	5.28293	0.133104	0.0804	39.2692	0.0143	1.2	43
300364	2022	0.647427	0.109733	R	1100	0.349991	1.7213	-3.99155	0	178427	5.4951	-0.305439	62.31	1	342.03	3743	1	-0.150472	5.84299	R	5.28293	0.133104	0.0804	39.2692	0.0076	1.2	43
600007	2022	0.200244	0.191538	K	1100	0.286757	2.51984	-4.12393	0	63247	32.8951	0.401484	62.31	1	342.03	3743	2	0.007965	5.84299	K	5.28293	0.133104	0.0804	39.2692	0.008	1.2	43
300430	2022	1.00243	0.260632	C40	1100	0.363703	1.60831	-3.90634	0	0	17.5704	0.143783	62.31	0	342.03	3743	1	0.088709	5.84299	C40	5.28293	0.133104	0.0804	39.2692	0.0046	1.2	43
300444	2022	2.50473	0.968271	C38	1100	0.694439	1.23894	-3.95419	0	92591	42.1257	-0.093433	62.31	0	342.03	3743	1	0.154449	5.84299	C38	5.28293	0.133104	0.0804	39.2692	0.0082	1.2	43
603903	2022	0.937255	0.867219	N	1100	0.605895	1.42665	-3.67701	0	34795	44.8046	0.108883	62.31	1	342.03	3743	1	0.228193	5.84299	N	5.28293	0.133104	0.0804	39.2692	0.0053	1.2	43
600871	2022	0.357548	0.239415	B	1100	0.895684	0.585156	-4.0265	1	128354	40.0529	0.009928	62.31	1	342.03	3743	2	0.111597	5.84299	B	5.28293	0.133104	0.0804	39.2692	0.0241	1.2	43
2038	2022	0.671464	0.116556	C27	1100	0.067497	6.91641	-4.03745	0	123240	7.2933	0.250739	62.31	1	342.03	3743	2	0.020029	5.84299	C27	5.28293	0.133104	0.0804	39.2692	0.0099	1.2	43
1210	2022	1.31539	1.12275	D	1100	0.327492	2.59814	-4.31608	0	57810	44.4918	0.13375	62.31	1	342.03	3743	2	0.081302	5.84299	D	5.28293	0.133104	0.0804	39.2692	0.0048	1.2	43
601857	2022	0.379978	0.732554	B	1100	0.42474	0.983347	-2.40942	1	404824	37.6786	0.074885	62.31	1	342.03	3743	2	0.068418	5.84299	B	5.28293	0.133104	0.0804	39.2692	0.9428	1.2	43
603825	2022	0.712565	0.206073	I	1100	0.753541	1.2176	-4.27664	0	0	38.2978	-0.077501	62.31	1	342.03	3743	2	-0.311188	5.84299	I	5.28293	0.133104	0.0804	39.2692	0.0186	1.2	43
600730	2022	0.535567	0.090984	P	1100	0.159971	8.43377	-4.32242	0	109509	37.1207	-0.635059	62.31	0	342.03	3743	3	-0.045149	5.84299	P	5.28293	0.133104	0.0804	39.2692	0.0096	1.2	43
600764	2022	1.25197	0.275797	C39	1100	0.271092	3.64443	-4.29654	1	71384	44.2032	0.14742	62.31	1	342.03	3743	2	0.040144	5.84299	C39	5.28293	0.133104	0.0804	39.2692	0.0033	1.2	43
603377	2022	0.329228	0.11088	P	1100	0.557658	0.56727	-3.83796	0	61709	37.1237	-0.039768	62.31	1	342.03	3743	1	0.066353	5.84299	P	5.28293	0.133104	0.0804	39.2692	0.0227	1.2	43
931	2022	0.838264	0.202011	C27	1100	0.527986	1.11665	-4.07118	0	127490	62.5934	-0.004296	62.31	1	342.03	3743	2	-0.041823	5.84299	C27	5.28293	0.133104	0.0804	39.2692	0.0518	1.2	43
600031	2022	1.12025	0.363326	C35	1100	0.584209	1.56383	-3.53931	0	374580	47.1766	0.059324	62.31	1	342.03	3743	1	0.145775	5.84299	C35	5.28293	0.133104	0.0804	39.2692	0.1803	1.2	43
603818	2022	0.558162	0.334358	C21	1100	0.692106	0.694287	-4.31209	0	46734	62.0683	0.009393	62.31	1	342.03	3743	2	-0.001977	5.84299	C21	5.28293	0.133104	0.0804	39.2692	0.0155	1.2	43
300055	2022	1.1905	0.432706	E	1100	0.305076	1.22999	-4.11222	0	65665	45.149	0.04451	62.31	1	342.03	3743	2	0.047048	5.84299	E	5.28293	0.133104	0.0804	39.2692	0.0049	1.2	43
600159	2022	0.166672	0.060608	K	1100	0.439727	2.07659	-4.11557	1	111797	32.8951	-0.204582	62.31	0	342.03	3743	2	-0.025692	5.84299	K	5.28293	0.133104	0.0804	39.2692	0.0128	1.2	43
601886	2022	0.634046	0.165738	E	1100	0.717517	1.19163	-3.96353	0	66482	39.5949	0.037242	62.31	1	342.03	3743	3	-0.044251	5.84299	E	5.28293	0.133104	0.0804	39.2692	0.015	1.2	43
688015	2022	1.72494	0.213599	C37	1100	0.545062	1.53695	-3.67778	0	18542	45.1328	0.10749	62.31	1	342.03	3743	3	0.061789	5.84299	C37	5.28293	0.133104	0.0804	39.2692	0.0224	1.2	43
2738	2022	1.20626	0.520387	C32	1100	0.343831	2.69521	-4.05188	0	175939	48.2155	0.473818	62.31	1	342.03	3743	1	0.868472	5.84299	C32	5.28293	0.133104	0.0804	39.2692	0.0357	1.2	43
688613	2022	0.833006	0.10031	C35	1100	0.091487	23.5743	-3.80705	0	29200	42.1257	0.392638	62.31	1	342.03	3743	2	0.023239	5.84299	C35	5.28293	0.133104	0.0804	39.2692	0.0151	1.2	43
2721	2022	0.289577	0.068136	C24	1100	1.71834	0.50496	-3.75755	1	89363	8.738	-1.68504	62.31	0	342.03	3743	3	-0.432272	5.84299	C24	5.28293	0.133104	0.0804	39.2692	0.0086	1.2	43
603986	2022	0.819789	0.164364	C39	1100	0.087686	9.53871	-3.78108	0	153948	47.2406	0.273255	62.31	1	342.03	3743	2	0.079561	5.84299	C39	5.28293	0.133104	0.0804	39.2692	0.0615	1.2	43
300071	2022	0.294243	0.090171	L	1100	0.837128	1.27319	-3.82105	0	119813	1.5773	0.015439	62.31	0	342.03	3743	2	0.102618	5.84299	L	5.28293	0.133104	0.0804	39.2692	0.0105	1.2	43
600198	2022	1.13387	0.127012	C39	1100	0.492662	1.41261	-4.11105	1	154987	41.49	0.106662	62.31	1	342.03	3743	2	-0.225955	5.84299	C39	5.28293	0.133104	0.0804	39.2692	0.012	1.2	43
802	2022	0.082473	0.079629	R	1100	0.56014	1.12122	-4.1502	0	79209	1.6247	-0.44385	62.31	1	342.03	3743	3	-0.080987	5.84299	R	5.28293	0.133104	0.0804	39.2692	0.015	1.2	43
300384	2022	0.588981	0.399819	M	1100	0.355432	2.06344	-4.07237	0	54963	40.1324	0.276354	62.31	0	342.03	3743	3	0.133461	5.84299	M	5.28293	0.133104	0.0804	39.2692	0.0073	1.2	43
688500	2022	0.739423	0.157521	I	1100	0.245157	3.78025	-3.63236	0	17872	42.0019	-0.217111	62.31	0	342.03	3743	3	-0.081166	5.84299	I	5.28293	0.133104	0.0804	39.2692	0.0056	1.2	43
300858	2022	0.66588	0.27206	C14	1100	0.052491	15.5602	-3.86785	0	28338	69.8658	0.345582	62.31	1	342.03	3743	1	0.720483	5.84299	C14	5.28293	0.133104	0.0804	39.2692	0.0168	1.2	43
688207	2022	0.783706	0.11677	C39	1100	0.06605	13.9139	-3.49473	0	40316	34.6763	0.060202	62.31	1	342.03	3743	1	2.24418	5.84299	C39	5.28293	0.133104	0.0804	39.2692	0.006	1.2	43
300353	2022	1.32369	0.230629	C39	1100	0.599701	1.38219	-4.01997	0	89784	7.6582	0.024922	62.31	1	342.03	3743	1	0.170742	5.84299	C39	5.28293	0.133104	0.0804	39.2692	0.0179	1.2	43
600037	2022	0.436147	0.100008	I	1100	0.189169	5.04513	-4.02399	1	136221	31.4124	0.13962	62.31	0	342.03	3743	2	0.009622	5.84299	I	5.28293	0.133104	0.0804	39.2692	0.015	1.2	43
600011	2022	3.91732	1.97598	D	1100	0.748224	0.506159	-3.3847	1	225220	44.5834	-0.042196	62.31	1	342.03	3743	1	0.025583	5.84299	D	5.28293	0.133104	0.0804	39.2692	0.0918	1.2	43
3005	2022	1.12822	0.355745	I	1100	0.202178	3.77443	-4.11108	0	87690	4.7722	0.104584	62.31	1	342.03	3743	3	-0.045841	5.84299	I	5.28293	0.133104	0.0804	39.2692	0.0198	1.2	43
729	2022	1.09288	0.360291	C15	1100	0.310642	1.73407	-4.07751	1	104899	90.0725	0.052382	62.31	1	342.03	3743	1	0.065635	5.84299	C15	5.28293	0.133104	0.0804	39.2692	0.0631	1.2	43
300456	2022	1.00466	0.155761	C39	1100	0.211114	3.91749	-3.71457	0	141355	9.0188	-0.218316	62.31	1	342.03	3743	1	-0.03631	5.84299	C39	5.28293	0.133104	0.0804	39.2692	0.011	1.2	43
300485	2022	0.716283	0.090534	C27	1100	0.044016	17.6209	-4.07143	0	107551	62.9638	0.346657	62.31	1	342.03	3743	3	0.049221	5.84299	C27	5.28293	0.133104	0.0804	39.2692	0.0125	1.2	43
300212	2022	0.771025	0.221905	I	1100	0.693885	1.15056	-3.95427	1	110949	10.197	0.026849	62.31	0	342.03	3743	2	0.003371	5.84299	I	5.28293	0.133104	0.0804	39.2692	0.0194	1.2	43
603569	2022	0.706766	0.358657	L	1100	0.52383	1.23304	-3.91792	0	0	36.9976	-0.002983	62.31	0	342.03	3743	2	-0.027417	5.84299	L	5.28293	0.133104	0.0804	39.2692	0.0241	1.2	43
603123	2022	0.406586	0.188234	F	1100	0.570458	1.05175	-3.91051	1	161947	5.4159	0.009988	62.31	0	342.03	3743	2	0.028563	5.84299	F	5.28293	0.133104	0.0804	39.2692	0.018	1.2	43
603000	2022	0.677445	0.13693	I	1100	0.285689	3.17915	-3.83788	1	125952	35.0339	0.175029	62.31	1	342.03	3743	3	0.043228	5.84299	I	5.28293	0.133104	0.0804	39.2692	0.0323	1.2	43
2955	2022	0.961294	0.093165	C39	1100	0.230048	3.89703	-3.63741	0	45835	6.1774	0.109267	62.31	1	342.03	3743	2	-0.00086	5.84299	C39	5.28293	0.133104	0.0804	39.2692	0.0256	1.2	43
688509	2022	0.880408	0.219246	M	1100	0.564969	1.51056	-4.07451	1	22398	39.7142	0.037105	62.31	1	342.03	3743	3	0.000482	5.84299	M	5.28293	0.133104	0.0804	39.2692	0.0124	1.2	43
2893	2022	1.42608	0.879058	D	1100	0.67678	0.719555	-3.92047	1	55005	46.4051	0.031036	62.31	0	342.03	3743	2	0.005392	5.84299	D	5.28293	0.133104	0.0804	39.2692	0.0109	1.2	43
[truncated: 24,366 more rows]
